# Supplementary material for: A Practical Nomogram and Risk Stratification System Predicting Cancer-Specific Survival for Hepatocellular Carcinoma Patients With Severe Liver Fibrosis
Source: Front Surg. 2022 Jun 16;9:920589. doi: 10.3389/fsurg.2022.920589 (PMC9243509; doi:10.3389/fsurg.2022.920589)
Supplement: Supplementary file 1 [file Table_4_v1.xlsx]

## Sheet: Sheet1
id	Time	Status	Sex	Race	Grade	AJCC	Stage_T	Stage_N	Stage_M	Surgery	AFP	Size	Extension	Number	Income	Age	DX_bone	DX_brain	DX_lung	score	group	Time	OS	group	Time	Time
1	15	1	2	3	1	2	2	1	1	1	2	1	1	2	2	2	1	1	1	489	Middle	15	1	2	15	450
2	13	1	2	2	1	4	1	2	2	1	2	2	1	2	2	2	1	1	1	531	High	13	1	4	13	390
3	30	1	1	3	1	1	1	1	1	1	1	2	1	2	2	2	1	1	1	492	Middle	30	1	1	30	900
4	1	1	1	2	2	1	1	1	1	1	2	2	1	2	2	2	1	1	1	510	High	1	1	1	1	30
5	6	1	2	2	1	2	2	1	1	1	2	1	2	2	2	1	1	1	1	490	Middle	6	1	2	6	180
6	6	1	2	1	1	3	3	1	1	1	2	2	1	2	2	1	1	1	1	504	Middle	6	1	3	6	180
7	84	0	1	2	1	2	2	1	1	2	2	1	1	2	2	1	1	1	1	462	Middle	84	0	2	84	2520
8	17	1	2	2	1	3	3	1	1	1	2	2	1	2	2	2	1	1	1	510	High	17	1	3	17	510
9	3	1	2	3	1	3	4	1	1	1	2	2	2	2	2	2	1	1	1	517	High	3	1	3	3	90
10	72	0	1	3	1	1	1	1	1	1	2	1	1	2	2	2	1	1	1	481	Middle	72	0	1	72	2160
11	28	1	2	2	1	2	2	1	1	2	2	1	1	2	2	1	1	1	1	462	Middle	28	1	2	28	840
12	59	1	2	2	1	1	1	1	1	1	2	1	1	2	2	2	1	1	1	481	Middle	59	1	1	59	1770
13	48	0	2	2	1	3	3	1	1	2	1	2	1	2	2	2	1	1	1	483	Middle	48	0	3	48	1440
14	90	0	2	2	1	2	2	1	1	4	1	1	1	2	2	1	1	1	1	410	Low	90	0	2	90	2700
15	47	0	2	2	1	1	1	1	1	3	2	1	1	2	2	2	1	1	1	450	Middle	47	0	1	47	1410
16	28	1	2	3	2	1	1	1	1	3	2	2	1	2	2	2	1	1	1	479	Middle	28	1	1	28	840
17	23	1	2	2	2	1	1	1	1	2	2	1	1	2	2	1	1	1	1	466	Middle	23	1	1	23	690
18	43	0	2	3	1	1	1	1	1	2	1	1	1	2	2	1	1	1	1	448	Middle	43	0	1	43	1290
19	11	1	2	3	1	2	2	1	1	1	1	1	1	2	2	2	1	1	1	483	Middle	11	1	2	11	330
20	78	0	2	1	1	2	2	1	1	1	2	1	1	2	2	1	1	1	1	483	Middle	78	0	2	78	2340
21	46	0	2	1	2	3	3	1	1	1	2	2	2	2	2	2	1	1	1	529	High	46	0	3	46	1380
22	1	1	2	2	1	3	3	1	1	1	1	2	2	2	2	1	1	1	1	505	Low	1	1	3	1	30
23	10	1	2	2	2	3	3	1	1	2	2	2	1	1	2	1	1	1	1	495	Middle	10	1	3	10	300
24	7	1	2	2	1	3	3	1	1	1	2	2	1	2	2	2	1	1	1	510	High	7	1	3	7	210
25	24	1	2	2	1	2	2	1	1	3	2	2	2	1	2	1	1	1	1	476	Middle	24	1	2	24	720
26	48	0	1	2	1	2	2	1	1	2	2	1	1	2	2	2	1	1	1	468	Middle	48	0	2	48	1440
27	26	1	2	2	1	1	1	1	1	4	2	1	1	2	2	1	1	1	1	408	Low	26	1	1	26	780
28	49	1	2	3	2	1	1	1	1	1	2	1	1	1	2	1	1	1	1	487	Middle	49	1	1	49	1470
29	15	1	2	3	1	1	1	1	1	4	2	1	1	1	2	1	1	1	1	408	Low	15	1	1	15	450
30	71	0	2	2	2	1	1	1	1	1	2	1	1	1	2	1	1	1	1	487	Middle	71	0	1	71	2130
31	40	1	2	1	1	2	2	1	1	1	2	1	1	1	2	1	1	1	1	483	Middle	40	1	2	40	1200
32	20	1	2	2	1	2	2	1	1	2	2	1	1	1	2	2	1	1	1	468	Middle	20	1	2	20	600
33	97	0	1	2	2	2	2	1	1	1	2	1	1	1	2	1	1	1	1	495	Middle	97	0	2	97	2910
34	49	1	2	1	1	1	1	1	1	2	2	1	1	1	2	2	1	1	1	460	Middle	49	1	1	49	1470
35	96	0	2	2	1	1	1	1	1	4	1	1	1	1	2	1	1	1	1	402	Low	96	0	1	96	2880
36	23	1	2	2	1	1	1	1	1	3	2	2	1	1	2	1	1	1	1	461	Middle	23	1	1	23	690
37	92	0	2	2	1	2	2	1	1	4	1	1	1	1	2	1	1	1	1	410	Low	92	0	2	92	2760
38	69	1	2	1	1	1	1	1	1	2	2	1	1	1	2	1	1	1	1	454	Middle	69	1	1	69	2070
39	88	0	2	1	1	4	1	1	2	4	1	1	1	1	2	1	1	1	2	435	Low	88	0	4	88	2640
40	41	1	1	2	1	3	3	1	1	3	1	2	1	1	2	1	1	1	1	467	Middle	41	1	3	41	1230
41	64	0	2	2	1	1	1	1	1	2	2	1	1	2	2	2	1	1	1	460	Middle	64	0	1	64	1920
42	91	0	2	3	1	1	1	1	1	2	1	1	1	1	2	2	1	1	1	454	Middle	91	0	1	91	2730
43	96	0	2	2	1	1	1	1	1	3	1	2	1	1	2	2	1	1	1	461	Middle	96	0	1	96	2880
44	15	1	1	2	1	1	1	1	1	3	2	1	1	1	2	1	1	1	1	444	Low	15	1	1	15	450
45	0	1	2	2	2	4	3	2	2	1	2	2	2	1	2	1	1	1	1	544	High	0	1	4	0	0
46	16	1	2	1	1	3	3	1	1	1	2	2	1	1	2	1	1	1	1	504	Middle	16	1	3	16	480
47	21	1	2	2	2	1	1	1	1	2	2	1	1	1	2	1	1	1	1	466	Middle	21	1	1	21	630
48	75	0	1	3	1	1	1	1	1	3	1	1	1	1	2	1	1	1	1	438	Low	75	0	1	75	2250
49	16	1	2	3	2	1	1	1	1	2	1	1	1	1	2	1	1	1	1	460	Middle	16	1	1	16	480
50	1	0	1	2	1	1	1	1	1	1	1	1	1	1	2	2	1	1	1	475	Middle	1	0	1	1	30
51	1	1	2	3	2	3	3	1	1	1	1	1	2	1	2	1	1	1	1	500	Middle	1	1	3	1	30
52	42	1	2	2	1	2	2	1	1	2	1	1	1	1	2	1	1	1	1	456	Middle	42	1	2	42	1260
53	86	0	2	3	1	2	2	1	1	2	2	1	1	1	2	1	1	1	1	462	Middle	86	0	2	86	2580
54	86	0	2	2	1	2	2	1	1	4	2	1	1	1	2	1	1	1	1	416	Low	86	0	2	86	2580
55	88	0	2	2	1	2	2	1	1	4	1	1	1	2	2	1	1	1	1	410	Low	88	0	2	88	2640
56	28	1	1	3	1	2	2	1	1	4	2	1	1	1	2	1	1	1	1	416	Low	28	1	2	28	840
57	41	1	2	2	1	2	2	1	1	2	2	1	1	1	2	1	1	1	1	462	Middle	41	1	2	41	1230
58	11	1	1	3	1	3	3	1	1	1	2	2	1	1	2	1	1	1	1	504	Middle	11	1	3	11	330
59	54	1	2	1	1	2	2	1	1	2	2	1	1	2	2	1	1	1	1	462	Middle	54	1	2	54	1620
60	14	1	2	2	2	4	3	1	2	1	2	2	2	1	2	2	1	1	2	550	High	14	1	4	14	420
61	84	0	2	2	1	1	1	1	1	4	1	1	1	1	2	1	1	1	1	402	Low	84	0	1	84	2520
62	78	0	2	3	1	1	1	1	1	3	2	1	1	1	2	1	1	1	1	444	Low	78	0	1	78	2340
63	16	1	1	3	1	1	1	1	1	1	2	2	1	1	2	2	1	1	1	498	Middle	16	1	1	16	480
64	82	1	1	2	1	1	1	1	1	4	1	1	1	1	2	1	1	1	1	402	Low	82	1	1	82	2460
65	0	1	2	2	1	3	3	1	1	1	1	2	1	1	2	1	1	1	1	498	Middle	0	1	3	0	0
66	15	1	2	2	1	1	1	1	1	3	2	1	1	1	2	1	1	1	1	444	Low	15	1	1	15	450
67	31	1	2	3	1	2	2	1	1	1	2	1	1	1	2	2	1	1	1	489	Middle	31	1	2	31	930
68	81	0	2	3	1	1	1	1	1	4	2	1	1	1	2	1	1	1	1	408	Low	81	0	1	81	2430
69	0	0	2	3	1	4	1	1	2	1	2	2	1	1	2	2	1	1	2	531	High	0	0	4	0	0
70	68	0	1	2	1	1	1	1	1	4	2	1	1	1	2	1	1	1	1	408	Low	68	0	1	68	2040
71	30	1	2	2	1	1	1	1	1	2	2	1	1	1	2	2	1	1	1	460	Middle	30	1	1	30	900
72	85	0	2	3	1	1	1	1	1	3	1	1	1	1	2	1	1	1	1	438	Low	85	0	1	85	2550
73	5	1	2	2	2	4	3	1	2	1	2	2	2	1	2	1	1	1	1	544	High	5	1	4	5	150
74	74	0	2	2	1	1	1	1	1	3	1	1	1	1	2	1	1	1	1	438	Low	74	0	1	74	2220
75	4	1	2	1	1	1	1	1	1	3	2	1	1	1	2	1	1	1	1	444	Low	4	1	1	4	120
76	0	1	2	3	2	4	2	1	2	1	2	1	1	1	2	1	2	1	1	520	High	0	1	4	0	0
77	7	1	2	1	1	2	2	1	1	3	2	1	1	1	2	2	1	1	1	458	Middle	7	1	2	7	210
78	6	1	2	2	1	1	1	1	1	1	1	2	1	1	2	2	1	1	1	492	Middle	6	1	1	6	180
79	78	0	2	3	1	1	1	1	1	2	1	1	1	2	2	1	1	1	1	448	Middle	78	0	1	78	2340
80	78	0	1	3	2	1	1	1	1	3	1	1	1	1	2	2	1	1	1	456	Middle	78	0	1	78	2340
81	37	0	2	3	1	4	1	2	1	3	2	2	1	2	2	1	1	1	1	494	Middle	37	0	4	37	1110
82	80	0	2	2	1	2	2	1	1	4	2	1	1	2	2	1	1	1	1	416	Low	80	0	2	80	2400
83	78	0	1	2	1	1	1	1	1	4	2	1	1	2	2	2	1	1	1	414	Low	78	0	1	78	2340
84	48	0	2	3	1	1	1	1	1	1	1	1	1	2	2	1	1	1	1	469	Middle	48	0	1	48	1440
85	8	1	1	2	1	3	3	1	1	1	2	2	2	1	2	2	1	1	1	517	High	8	1	3	8	240
86	63	1	2	2	1	1	1	1	1	1	2	1	1	2	2	1	1	1	1	475	Middle	63	1	1	63	1890
87	28	1	1	3	1	2	2	1	1	2	2	1	1	1	2	1	1	1	1	462	Middle	28	1	2	28	840
88	74	0	2	3	1	1	1	1	1	4	1	1	1	1	2	1	1	1	1	402	Low	74	0	1	74	2220
89	25	1	2	2	2	1	1	1	1	1	2	1	1	1	2	1	1	1	1	487	Middle	25	1	1	25	750
90	60	1	1	3	1	1	1	1	1	3	2	1	1	1	2	2	1	1	1	450	Middle	60	1	1	60	1800
91	1	1	2	2	1	2	2	1	1	2	2	1	1	1	2	1	1	1	1	462	Middle	1	1	2	1	30
92	3	1	2	3	2	1	1	1	1	3	2	2	1	1	2	1	1	1	1	473	Middle	3	1	1	3	90
93	3	1	2	3	1	1	1	1	1	1	2	2	1	1	2	1	1	1	1	492	Middle	3	1	1	3	90
94	73	0	1	2	1	1	1	1	1	4	2	1	1	1	2	2	1	1	1	414	Low	73	0	1	73	2190
95	8	1	1	2	1	1	1	1	1	1	2	1	1	1	2	1	1	1	1	475	Middle	8	1	1	8	240
96	65	0	2	3	1	1	1	1	1	3	1	1	1	1	2	1	1	1	1	438	Low	65	0	1	65	1950
97	22	1	1	1	1	3	3	1	1	1	1	2	1	1	2	2	1	1	1	504	Middle	22	1	3	22	660
98	65	0	2	2	1	2	2	1	1	3	1	1	1	1	2	1	1	1	1	446	Middle	65	0	2	65	1950
99	45	1	2	2	1	1	1	1	1	2	1	1	1	1	2	2	1	1	1	454	Middle	45	1	1	45	1350
100	102	0	2	3	2	1	1	1	1	1	2	1	1	1	2	1	1	1	1	487	Middle	102	0	1	102	3060
101	28	1	1	1	1	1	1	1	1	2	2	1	1	1	2	1	1	1	1	454	Middle	28	1	1	28	840
102	4	1	2	3	2	3	3	1	1	1	2	2	1	1	2	1	1	1	1	516	High	4	1	3	4	120
103	7	1	2	2	1	4	3	2	2	1	2	2	2	1	2	1	1	1	2	532	High	7	1	4	7	210
104	59	0	2	2	1	1	1	1	1	3	2	2	1	1	2	2	1	1	1	467	Middle	59	0	1	59	1770
105	3	1	2	3	1	3	3	1	1	1	2	2	1	2	2	2	1	1	1	510	High	3	1	3	3	90
106	26	1	2	2	1	3	3	1	1	1	2	2	1	1	2	2	1	1	1	510	High	26	1	3	26	780
107	14	1	1	3	1	1	1	1	1	3	2	1	1	1	2	2	1	1	1	450	Middle	14	1	1	14	420
108	18	1	2	2	1	1	1	1	1	1	2	1	1	2	2	2	1	1	1	481	Middle	18	1	1	18	540
109	57	0	2	3	1	1	1	1	1	2	2	1	1	1	2	1	1	1	1	454	Middle	57	0	1	57	1710
110	55	0	2	2	1	1	1	1	1	4	1	1	1	1	2	1	1	1	1	402	Low	55	0	1	55	1650
111	41	1	2	3	1	1	1	1	1	1	1	1	1	1	2	2	1	1	1	475	Middle	41	1	1	41	1230
112	55	0	2	2	1	1	1	1	1	4	1	1	1	1	2	1	1	1	1	402	Low	55	0	1	55	1650
113	53	0	2	3	1	2	2	1	1	3	1	2	2	1	2	2	1	1	1	476	Middle	53	0	2	53	1590
114	3	1	2	2	1	3	3	1	1	1	2	2	1	1	2	1	1	1	1	504	Middle	3	1	3	3	90
115	51	0	2	2	1	1	1	1	1	3	1	1	1	2	2	1	1	1	1	438	Low	51	0	1	51	1530
116	52	0	1	2	1	1	1	1	1	1	1	1	1	2	2	2	1	1	1	475	Middle	52	0	1	52	1560
117	49	0	2	3	1	1	1	1	1	2	1	1	1	1	2	1	1	1	1	448	Middle	49	0	1	49	1470
118	53	0	2	2	1	2	2	1	1	4	1	1	1	1	2	2	1	1	1	416	Low	53	0	2	53	1590
119	49	0	2	3	1	2	2	1	1	1	1	1	1	1	2	1	1	1	1	477	Middle	49	0	2	49	1470
120	47	0	2	2	1	2	2	1	1	1	1	1	2	1	2	2	1	1	1	490	Middle	47	0	2	47	1410
121	48	0	1	2	1	1	1	1	1	4	1	1	1	1	2	1	1	1	1	402	Low	48	0	1	48	1440
122	46	0	2	3	1	1	1	1	1	3	2	2	1	1	2	1	1	1	1	461	Middle	46	0	1	46	1380
123	17	1	1	1	1	2	2	1	1	1	2	1	1	1	2	1	1	1	1	483	Middle	17	1	2	17	510
124	26	1	2	1	1	1	1	1	1	2	2	1	1	1	2	1	1	1	1	454	Middle	26	1	1	26	780
125	46	0	1	3	1	1	1	1	1	3	2	1	1	1	2	2	1	1	1	450	Middle	46	0	1	46	1380
126	3	1	2	1	1	1	1	1	1	1	2	2	1	1	2	1	1	1	1	492	Middle	3	1	1	3	90
127	33	1	2	3	1	2	2	1	1	3	2	2	2	1	2	1	1	1	1	476	Middle	33	1	2	33	990
128	47	1	2	2	1	1	1	1	1	3	2	1	1	1	2	1	1	1	1	444	Low	47	1	1	47	1410
129	48	0	2	1	1	1	1	1	1	3	1	1	1	1	2	1	1	1	1	438	Low	48	0	1	48	1440
130	44	0	2	1	1	1	1	1	1	2	1	1	1	2	2	2	1	1	1	454	Middle	44	0	1	44	1320
131	0	1	2	3	2	4	1	1	2	1	2	2	1	1	2	1	1	1	1	537	High	0	1	4	0	0
132	43	0	1	3	1	1	1	1	1	3	1	1	1	1	2	1	1	1	1	438	Low	43	0	1	43	1290
133	43	0	2	2	1	2	2	1	1	3	2	1	2	1	2	2	1	1	1	465	Middle	43	0	2	43	1290
134	36	0	2	2	1	1	1	1	1	2	1	1	1	1	2	1	1	1	1	448	Middle	36	0	1	36	1080
135	38	0	2	3	1	1	1	1	1	3	1	1	1	1	2	2	1	1	1	444	Low	38	0	1	38	1140
136	39	0	2	3	1	1	1	1	1	3	1	1	1	1	2	2	1	1	1	444	Low	39	0	1	39	1170
137	42	0	2	2	1	1	1	1	1	4	2	1	1	1	2	2	1	1	1	414	Low	42	0	1	42	1260
138	44	0	1	2	1	1	1	1	1	2	1	1	1	1	2	1	1	1	1	448	Middle	44	0	1	44	1320
139	42	0	2	3	1	1	1	1	1	4	1	1	1	1	2	1	1	1	1	402	Low	42	0	1	42	1260
140	31	0	1	3	2	1	1	1	1	2	1	1	1	1	2	2	1	1	1	466	Middle	31	0	1	31	930
141	94	0	2	2	1	1	1	1	1	3	1	1	1	2	2	2	1	1	1	444	Low	94	0	1	94	2820
142	52	1	2	2	1	2	2	1	1	4	2	1	1	2	2	1	1	1	1	416	Low	52	1	2	52	1560
143	47	0	2	2	1	1	1	1	1	3	1	1	1	2	2	2	1	1	1	444	Low	47	0	1	47	1410
144	79	0	1	2	1	1	1	1	1	2	1	1	1	2	2	2	1	1	1	454	Middle	79	0	1	79	2370
145	60	1	2	2	1	1	1	1	1	1	2	1	1	1	2	1	1	1	1	475	Middle	60	1	1	60	1800
146	8	1	2	2	1	2	2	1	1	1	1	1	1	1	2	1	1	1	1	477	Middle	8	1	2	8	240
147	49	1	2	2	2	1	1	1	1	3	1	1	1	1	2	2	1	1	1	456	Middle	49	1	1	49	1470
148	31	1	2	1	2	1	1	1	1	3	2	1	1	1	2	1	1	1	1	456	Middle	31	1	1	31	930
149	15	1	2	2	1	1	1	1	1	3	1	2	1	1	2	1	1	1	1	455	Middle	15	1	1	15	450
150	63	0	2	2	1	2	2	1	1	4	2	1	1	1	2	1	1	1	1	416	Low	63	0	2	63	1890
151	55	1	2	2	1	1	1	1	1	3	2	1	1	1	2	1	1	1	1	444	Low	55	1	1	55	1650
152	102	0	2	2	1	1	1	1	1	2	2	1	1	2	2	1	1	1	1	454	Middle	102	0	1	102	3060
153	29	1	2	1	1	2	2	1	1	2	2	1	1	1	2	1	1	1	1	462	Middle	29	1	2	29	870
154	19	1	2	2	2	1	1	1	1	1	2	2	1	1	2	2	1	1	1	510	High	19	1	1	19	570
155	13	1	2	2	1	4	2	2	1	1	2	1	1	1	2	1	1	1	1	508	High	13	1	4	13	390
156	10	1	2	2	2	2	2	1	1	1	2	1	1	2	1	2	1	1	1	501	Middle	10	1	2	10	300
157	73	0	1	2	1	1	1	1	1	1	2	1	1	1	2	1	1	1	1	475	Middle	73	0	1	73	2190
158	76	0	2	2	1	1	1	1	1	4	2	2	1	1	2	1	1	1	1	425	Low	76	0	1	76	2280
159	74	0	2	2	1	1	1	1	1	2	1	1	1	1	2	1	1	1	1	448	Middle	74	0	1	74	2220
160	54	1	2	2	2	1	1	1	1	3	2	1	1	2	2	2	1	1	1	462	Middle	54	1	1	54	1620
161	28	1	1	2	1	1	1	1	1	3	2	1	1	1	2	2	1	1	1	450	Middle	28	1	1	28	840
162	67	0	2	2	1	3	3	1	1	1	2	1	2	1	2	1	1	1	1	494	Middle	67	0	3	67	2010
163	66	0	2	2	1	1	1	1	1	3	2	2	1	1	2	2	1	1	1	467	Middle	66	0	1	66	1980
164	37	0	1	1	1	1	1	1	1	2	2	1	1	1	2	1	1	1	1	454	Middle	37	0	1	37	1110
165	62	0	1	1	1	2	2	1	1	3	2	1	1	1	2	1	1	1	1	452	Middle	62	0	2	62	1860
166	64	0	2	2	1	1	1	1	1	2	2	1	1	1	2	2	1	1	1	460	Middle	64	0	1	64	1920
167	53	0	2	3	1	1	1	1	1	2	1	1	1	1	2	1	1	1	1	448	Middle	53	0	1	53	1590
168	2	1	2	2	1	1	1	1	1	1	2	1	1	1	2	2	1	1	1	481	Middle	2	1	1	2	60
169	54	0	2	1	1	2	2	1	1	2	2	1	1	1	2	2	1	1	1	468	Middle	54	0	2	54	1620
170	5	1	2	2	1	2	2	1	1	3	2	1	2	1	2	1	1	1	1	459	Middle	5	1	2	5	150
171	10	1	2	2	1	3	3	1	1	1	1	2	1	1	2	1	1	1	1	498	Middle	10	1	3	10	300
172	8	1	2	2	1	2	2	1	1	2	2	1	1	1	2	1	1	1	1	462	Middle	8	1	2	8	240
173	0	1	2	1	1	1	1	1	1	1	2	1	1	1	2	1	1	1	1	475	Middle	0	1	1	0	0
174	6	1	2	2	2	3	4	1	1	1	1	2	2	1	2	2	1	1	1	523	High	6	1	3	6	180
175	2	1	1	2	1	1	1	1	1	1	2	1	1	1	2	1	1	1	1	475	Middle	2	1	1	2	60
176	22	1	2	2	1	2	2	1	1	1	2	1	2	1	2	2	1	1	1	496	Middle	22	1	2	22	660
177	42	0	2	2	1	1	1	1	1	3	1	1	1	1	2	1	1	1	1	438	Low	42	0	1	42	1260
178	41	0	2	2	1	1	1	1	1	3	1	1	1	1	2	2	1	1	1	444	Low	41	0	1	41	1230
179	102	0	2	2	1	2	2	1	1	4	1	1	2	1	2	1	1	1	1	417	Low	102	0	2	102	3060
180	52	1	2	2	1	1	1	1	1	1	2	1	1	2	1	2	1	1	1	481	Middle	52	1	1	52	1560
181	44	0	2	2	1	1	1	1	1	1	2	1	1	2	1	2	1	1	1	481	Middle	44	0	1	44	1320
182	42	1	2	2	1	1	1	1	1	2	1	1	1	2	1	2	1	1	1	454	Middle	42	1	1	42	1260
183	3	1	2	2	1	1	1	1	1	1	1	2	1	2	2	2	1	1	1	492	Middle	3	1	1	3	90
184	11	1	1	2	1	1	1	1	1	1	2	2	1	2	2	1	1	1	1	492	Middle	11	1	1	11	330
185	7	1	2	2	1	3	3	1	1	1	2	2	2	2	2	2	1	1	1	517	High	7	1	3	7	210
186	2	1	2	2	2	3	3	1	1	1	2	2	1	2	1	2	1	1	1	522	High	2	1	3	2	60
187	5	1	1	2	1	3	3	1	1	1	2	2	1	1	1	1	1	1	1	504	Middle	5	1	3	5	150
188	29	1	2	1	1	1	1	1	1	1	1	1	1	1	1	1	1	1	1	469	Middle	29	1	1	29	870
189	4	1	2	2	1	1	1	1	1	1	1	1	1	1	1	1	1	1	1	469	Middle	4	1	1	4	120
190	50	0	2	1	1	2	2	1	1	4	1	1	1	2	1	1	1	1	1	410	Low	50	0	2	50	1500
191	23	1	2	2	2	2	2	1	1	3	2	1	1	1	2	1	1	1	1	464	Middle	23	1	2	23	690
192	9	1	2	1	1	2	2	1	1	1	2	1	1	2	1	1	1	1	1	483	Middle	9	1	2	9	270
193	99	0	2	1	1	2	2	1	1	1	2	1	1	1	1	1	1	1	1	483	Middle	99	0	2	99	2970
194	12	1	2	1	1	3	3	1	1	1	1	2	1	1	1	1	1	1	1	498	Middle	12	1	3	12	360
195	100	0	2	2	1	1	1	1	1	4	2	1	1	1	1	1	1	1	1	408	Low	100	0	1	100	3000
196	33	1	1	2	1	1	1	1	1	3	1	1	1	2	1	1	1	1	1	438	Low	33	1	1	33	990
197	99	0	1	2	1	1	1	1	1	1	2	2	1	1	1	1	1	1	1	492	Middle	99	0	1	99	2970
198	7	1	1	2	1	3	3	1	1	1	2	1	2	1	1	1	1	1	1	494	Middle	7	1	3	7	210
199	100	0	2	2	1	2	2	1	1	4	2	1	1	1	1	1	1	1	1	416	Low	100	0	2	100	3000
200	8	1	2	2	1	3	3	1	1	1	2	2	1	1	1	2	1	1	1	510	High	8	1	3	8	240
201	2	1	2	1	1	1	1	1	1	1	2	2	1	1	1	1	1	1	1	492	Middle	2	1	1	2	60
202	35	1	2	2	1	2	2	1	1	2	2	1	1	2	1	1	1	1	1	462	Middle	35	1	2	35	1050
203	79	1	1	1	1	1	1	1	1	3	2	1	1	1	1	1	1	1	1	444	Low	79	1	1	79	2370
204	14	1	2	3	2	2	2	1	1	3	2	1	1	1	1	1	1	1	1	464	Middle	14	1	2	14	420
205	98	0	1	2	1	1	1	1	1	4	1	1	1	1	1	1	1	1	1	402	Low	98	0	1	98	2940
206	23	1	2	1	1	1	1	1	1	1	1	1	1	1	1	1	1	1	1	469	Middle	23	1	1	23	690
207	100	0	2	2	1	2	2	1	1	4	1	1	1	1	1	1	1	1	1	410	Low	100	0	2	100	3000
208	100	0	1	2	1	1	1	1	1	4	2	1	1	1	1	1	1	1	1	408	Low	100	0	1	100	3000
209	95	0	2	2	1	1	1	1	1	2	2	1	1	1	2	1	1	1	1	454	Middle	95	0	1	95	2850
210	9	1	2	1	1	4	3	1	2	1	2	2	1	1	1	2	2	1	1	531	High	9	1	4	9	270
211	16	1	1	1	1	1	1	1	1	1	1	1	1	1	1	2	1	1	1	475	Middle	16	1	1	16	480
212	95	0	2	3	1	2	2	1	1	2	2	1	1	1	1	2	1	1	1	468	Middle	95	0	2	95	2850
213	30	1	1	1	1	1	1	1	1	1	1	1	1	1	1	1	1	1	1	469	Middle	30	1	1	30	900
214	2	1	2	1	1	2	2	1	1	1	1	1	1	1	2	1	1	1	1	477	Middle	2	1	2	2	60
215	2	1	2	2	2	1	1	1	1	3	2	1	1	1	1	1	1	1	1	456	Middle	2	1	1	2	60
216	29	0	2	2	1	1	1	1	1	1	1	1	1	1	2	1	1	1	1	469	Middle	29	0	1	29	870
217	42	1	2	2	2	2	2	1	1	4	2	1	1	1	2	1	1	1	1	428	Low	42	1	2	42	1260
218	30	1	2	2	1	2	2	1	1	4	2	1	1	1	1	1	1	1	1	416	Low	30	1	2	30	900
219	89	0	2	1	1	3	3	1	1	4	2	2	2	1	1	1	1	1	1	444	Low	89	0	3	89	2670
220	31	1	1	1	1	1	1	1	1	2	2	1	1	1	1	1	1	1	1	454	Middle	31	1	1	31	930
221	4	1	1	2	1	1	1	1	1	1	2	2	1	1	1	2	1	1	1	498	Middle	4	1	1	4	120
222	26	1	2	1	1	4	3	1	2	2	2	1	2	1	1	1	1	1	2	494	Middle	26	1	4	26	780
223	91	0	2	2	2	1	1	1	1	3	2	2	1	1	2	1	1	1	1	473	Middle	91	0	1	91	2730
224	88	0	1	2	1	1	1	1	1	1	1	1	1	1	1	2	1	1	1	475	Middle	88	0	1	88	2640
225	86	0	2	2	1	2	2	1	1	2	2	1	1	1	1	1	1	1	1	462	Middle	86	0	2	86	2580
226	9	1	1	2	1	2	2	1	1	1	2	1	1	1	1	1	1	1	1	483	Middle	9	1	2	9	270
227	64	1	2	2	1	2	2	1	1	1	2	1	1	2	2	2	1	1	1	489	Middle	64	1	2	64	1920
228	11	1	2	1	1	3	3	1	1	1	2	2	1	1	1	1	1	1	1	504	Middle	11	1	3	11	330
229	86	0	2	1	1	3	3	1	1	1	2	2	1	1	1	1	1	1	1	504	Middle	86	0	3	86	2580
230	2	1	2	2	1	2	2	1	1	1	2	1	1	1	2	1	1	1	1	483	Middle	2	1	2	2	60
231	16	1	2	2	1	1	1	1	1	2	1	1	1	1	2	2	1	1	1	454	Middle	16	1	1	16	480
232	95	0	2	2	1	1	1	1	1	2	1	1	1	1	1	1	1	1	1	448	Middle	95	0	1	95	2850
233	83	0	2	1	1	1	1	1	1	3	1	1	1	2	1	2	1	1	1	444	Low	83	0	1	83	2490
234	14	1	2	1	1	1	1	1	1	1	2	2	1	1	1	1	1	1	1	492	Middle	14	1	1	14	420
235	87	0	2	2	1	2	2	1	1	4	2	1	1	1	1	1	1	1	1	416	Low	87	0	2	87	2610
236	84	0	2	3	1	1	1	1	1	4	2	1	1	1	1	1	1	1	1	408	Low	84	0	1	84	2520
237	66	1	2	1	1	1	1	1	1	3	2	2	1	1	1	1	1	1	1	461	Middle	66	1	1	66	1980
238	29	1	2	2	2	2	2	1	1	4	2	1	1	1	1	1	1	1	1	428	Low	29	1	2	29	870
239	75	0	1	1	1	3	3	1	1	1	1	2	2	1	1	1	1	1	1	505	Low	75	0	3	75	2250
240	82	0	2	2	1	2	2	1	1	4	2	1	1	1	2	1	1	1	1	416	Low	82	0	2	82	2460
241	80	0	2	1	1	1	1	1	1	4	2	1	1	1	1	1	1	1	1	408	Low	80	0	1	80	2400
242	27	1	2	2	1	1	1	1	1	2	1	1	1	1	1	1	1	1	1	448	Middle	27	1	1	27	810
243	9	1	2	1	2	3	3	1	1	1	2	2	1	1	1	2	1	1	1	522	High	9	1	3	9	270
244	77	0	2	2	1	2	2	1	1	2	2	1	2	1	1	1	1	1	1	469	Middle	77	0	2	77	2310
245	23	1	1	2	1	2	2	1	1	4	2	1	1	2	1	1	1	1	1	416	Low	23	1	2	23	690
246	78	0	2	1	1	1	1	1	1	3	2	1	1	2	1	2	1	1	1	450	Middle	78	0	1	78	2340
247	79	0	1	2	1	2	2	1	1	4	2	1	1	1	1	1	1	1	1	416	Low	79	0	2	79	2370
248	21	0	2	3	1	1	1	1	1	4	2	1	1	1	2	1	1	1	1	408	Low	21	0	1	21	630
249	1	1	2	1	1	4	1	1	2	1	2	2	1	1	1	2	2	1	1	531	High	1	1	4	1	30
250	1	1	2	2	2	3	3	1	1	1	2	2	2	1	1	2	1	1	1	529	High	1	1	3	1	30
251	78	0	2	2	1	2	2	1	1	4	2	1	1	1	2	1	1	1	1	416	Low	78	0	2	78	2340
252	71	0	2	1	1	1	1	1	1	2	2	1	1	1	2	1	1	1	1	454	Middle	71	0	1	71	2130
253	44	1	1	2	1	2	2	1	1	2	2	1	1	2	2	2	1	1	1	468	Middle	44	1	2	44	1320
254	33	1	2	2	1	1	1	1	1	2	1	1	1	1	2	1	1	1	1	448	Middle	33	1	1	33	990
255	56	1	2	1	1	1	1	1	1	1	2	2	1	1	2	1	1	1	1	492	Middle	56	1	1	56	1680
256	10	1	2	2	1	1	1	1	1	1	2	1	1	1	1	1	1	1	1	475	Middle	10	1	1	10	300
257	18	1	1	2	1	2	2	1	1	2	1	1	1	1	1	1	1	1	1	456	Middle	18	1	2	18	540
258	30	1	2	2	1	2	2	1	1	3	2	1	1	1	1	2	1	1	1	458	Middle	30	1	2	30	900
259	63	0	1	2	1	1	1	1	1	4	1	1	1	1	2	2	1	1	1	408	Low	63	0	1	63	1890
260	45	1	2	3	1	2	2	1	1	2	2	1	1	1	2	2	1	1	1	468	Middle	45	1	2	45	1350
261	73	0	1	2	1	2	2	1	1	3	1	2	2	1	1	1	1	1	1	470	Middle	73	0	2	73	2190
262	55	1	2	2	1	3	3	1	1	4	2	1	2	1	1	1	1	1	1	427	Low	55	1	3	55	1650
263	24	1	2	2	1	1	1	1	1	1	1	1	1	1	2	1	1	1	1	469	Middle	24	1	1	24	720
264	1	1	2	1	2	3	3	1	1	1	2	2	1	1	1	1	1	1	1	516	High	1	1	3	1	30
265	66	0	2	2	1	1	1	1	1	3	2	2	1	2	2	1	1	1	1	461	Middle	66	0	1	66	1980
266	2	1	2	2	2	3	3	1	1	1	2	2	1	1	1	2	1	1	1	522	High	2	1	3	2	60
267	1	1	2	2	2	4	2	2	1	1	2	1	2	1	1	1	1	1	1	527	High	1	1	4	1	30
268	67	0	2	2	1	1	1	1	1	4	1	1	1	1	1	1	1	1	1	402	Low	67	0	1	67	2010
269	17	1	2	1	1	1	1	1	1	3	1	1	1	1	1	1	1	1	1	438	Low	17	1	1	17	510
270	10	1	2	1	1	3	3	1	1	3	2	2	2	1	1	1	1	1	1	480	Middle	10	1	3	10	300
271	85	0	2	2	1	1	1	1	1	3	2	1	1	1	1	1	1	1	1	444	Low	85	0	1	85	2550
272	60	0	2	2	1	2	2	1	1	4	1	1	1	1	1	2	1	1	1	416	Low	60	0	2	60	1800
273	57	0	1	1	1	1	1	1	1	3	2	1	1	1	1	1	1	1	1	444	Low	57	0	1	57	1710
274	4	1	2	2	1	4	3	1	2	1	2	2	1	1	1	2	1	1	1	531	High	4	1	4	4	120
275	1	1	2	1	2	4	3	2	1	1	2	2	2	1	1	1	1	1	1	544	High	1	1	4	1	30
276	25	1	2	1	2	2	2	1	1	2	2	1	1	1	1	1	1	1	1	474	Middle	25	1	2	25	750
277	4	1	1	2	1	4	2	2	2	1	2	1	1	1	2	2	1	1	1	514	High	4	1	4	4	120
278	14	1	1	1	1	1	1	1	1	1	2	1	2	1	1	1	1	1	1	482	Middle	14	1	1	14	420
279	59	0	2	1	1	2	2	1	1	4	2	1	1	2	1	1	1	1	1	416	Low	59	0	2	59	1770
280	52	0	1	1	1	1	1	1	1	3	2	2	1	1	1	1	1	1	1	461	Middle	52	0	1	52	1560
281	54	0	2	2	1	1	1	1	1	4	2	1	1	1	1	1	1	1	1	408	Low	54	0	1	54	1620
282	39	1	2	1	1	2	2	1	1	1	2	1	1	1	1	1	1	1	1	483	Middle	39	1	2	39	1170
283	4	1	2	1	1	4	2	2	1	1	2	1	1	2	1	2	1	1	1	514	High	4	1	4	4	120
284	50	0	1	2	1	2	2	1	1	4	1	1	1	1	2	1	1	1	1	410	Low	50	0	2	50	1500
285	45	0	2	1	1	2	2	1	1	3	1	1	1	1	1	2	1	1	1	452	Middle	45	0	2	45	1350
286	10	1	2	2	1	4	3	1	2	1	2	2	2	1	2	1	2	2	1	532	High	10	1	4	10	300
287	44	1	1	2	1	2	2	1	1	1	2	1	1	1	1	1	1	1	1	483	Middle	44	1	2	44	1320
288	0	1	2	2	1	4	3	1	2	1	2	2	1	1	1	1	1	1	2	525	High	0	1	4	0	0
289	39	1	2	1	1	2	2	1	1	2	2	1	1	1	1	2	1	1	1	468	Middle	39	1	2	39	1170
290	51	0	2	2	1	1	1	1	1	4	1	1	1	1	2	1	1	1	1	402	Low	51	0	1	51	1530
291	1	1	1	1	1	2	2	1	1	1	2	1	1	1	2	1	1	1	1	483	Middle	1	1	2	1	30
292	44	0	2	1	1	1	1	1	1	4	2	1	1	1	2	1	1	1	1	408	Low	44	0	1	44	1320
293	43	0	2	1	1	1	1	1	1	1	1	2	1	1	2	2	1	1	1	492	Middle	43	0	1	43	1290
294	13	1	1	1	1	2	2	1	1	2	2	1	1	1	1	2	1	1	1	468	Middle	13	1	2	13	390
295	35	1	2	2	1	1	1	1	1	1	2	1	1	2	1	2	1	1	1	481	Middle	35	1	1	35	1050
296	22	1	2	2	1	2	2	1	1	3	1	2	2	1	1	1	1	1	1	470	Middle	22	1	2	22	660
297	3	1	2	2	1	2	2	1	1	1	2	1	1	1	2	1	1	1	1	483	Middle	3	1	2	3	90
298	39	0	2	1	2	3	3	1	1	1	1	2	2	1	2	1	1	1	1	517	High	39	0	3	39	1170
299	16	1	2	2	1	2	2	1	1	2	1	1	1	2	1	2	1	1	1	462	Middle	16	1	2	16	480
300	8	1	1	3	2	3	3	1	1	3	2	2	2	2	2	1	1	1	1	492	Middle	8	1	3	8	240
301	9	1	1	3	2	2	2	1	1	3	2	1	1	1	2	1	1	1	1	464	Middle	9	1	2	9	270
302	37	1	2	3	1	3	3	1	1	1	1	2	1	2	2	2	1	1	1	504	Middle	37	1	3	37	1110
303	92	0	2	3	2	2	2	1	1	3	2	1	2	1	2	1	1	1	1	471	Middle	92	0	2	92	2760
304	18	1	2	1	1	2	2	1	1	3	2	1	1	1	1	1	1	1	1	452	Middle	18	1	2	18	540
305	69	1	1	3	1	1	1	1	1	1	2	1	1	1	2	1	1	1	1	475	Middle	69	1	1	69	2070
306	84	0	2	3	1	1	1	1	1	2	2	1	1	2	1	1	1	1	1	454	Middle	84	0	1	84	2520
307	9	1	2	2	1	3	3	1	1	1	1	1	2	2	2	1	1	1	1	488	Middle	9	1	3	9	270
308	0	1	2	3	1	3	3	1	1	1	2	2	2	1	2	1	1	1	1	511	High	0	1	3	0	0
309	6	1	1	3	1	1	1	1	1	3	2	2	1	2	2	2	1	1	1	467	Middle	6	1	1	6	180
310	5	1	2	3	2	3	3	1	1	3	2	2	2	1	2	1	1	1	1	492	Middle	5	1	3	5	150
311	35	1	2	3	1	2	2	1	1	3	2	1	1	1	2	1	1	1	1	452	Middle	35	1	2	35	1050
312	2	1	2	3	1	2	2	1	1	3	2	2	2	1	2	1	1	1	1	476	Middle	2	1	2	2	60
313	56	0	2	3	1	2	2	1	1	3	2	1	2	1	1	1	1	1	1	459	Middle	56	0	2	56	1680
314	14	1	1	3	2	1	1	1	1	1	2	2	1	1	2	2	1	1	1	510	High	14	1	1	14	420
315	53	0	2	2	2	1	1	1	1	3	2	1	1	1	2	1	1	1	1	456	Middle	53	0	1	53	1590
316	15	1	1	3	2	3	4	1	1	3	2	2	2	1	2	2	1	1	1	498	Middle	15	1	3	15	450
317	45	0	2	3	1	1	1	1	1	3	1	1	1	1	2	1	1	1	1	438	Low	45	0	1	45	1350
318	8	1	1	2	1	2	2	1	1	2	1	1	1	1	2	1	1	1	1	456	Middle	8	1	2	8	240
319	46	0	2	2	2	1	1	1	1	3	2	1	1	1	2	2	1	1	1	462	Middle	46	0	1	46	1380
320	2	1	1	2	2	3	3	1	1	1	2	2	2	1	2	1	1	1	1	523	High	2	1	3	2	60
321	23	1	2	2	2	3	3	1	1	3	2	2	2	1	2	1	1	1	1	492	Middle	23	1	3	23	690
322	43	0	1	2	1	1	1	1	1	4	2	1	1	1	2	1	1	1	1	408	Low	43	0	1	43	1290
323	37	0	2	3	1	2	2	1	1	2	2	1	1	1	2	1	1	1	1	462	Middle	37	0	2	37	1110
324	6	1	2	2	1	3	3	1	1	1	2	2	2	1	1	1	1	1	1	511	High	6	1	3	6	180
325	105	0	2	2	2	2	2	1	1	4	2	1	1	1	1	1	1	1	1	428	Low	105	0	2	105	3150
326	11	1	2	2	1	1	1	1	1	1	2	1	1	1	1	1	1	1	1	475	Middle	11	1	1	11	330
327	15	1	2	2	1	1	1	1	1	1	1	2	1	1	2	1	1	1	1	486	Middle	15	1	1	15	450
328	88	0	2	2	1	1	1	1	1	2	2	1	1	1	1	1	1	1	1	454	Middle	88	0	1	88	2640
329	55	1	2	2	1	1	1	1	1	3	2	1	1	1	1	1	1	1	1	444	Low	55	1	1	55	1650
330	87	0	2	2	1	2	2	1	1	4	2	1	1	2	1	1	1	1	1	416	Low	87	0	2	87	2610
331	85	0	2	2	1	1	1	1	1	4	1	1	1	1	1	1	1	1	1	402	Low	85	0	1	85	2550
332	5	1	1	2	1	1	1	1	1	4	2	1	1	1	1	1	1	1	1	408	Low	5	1	1	5	150
333	5	1	2	2	1	2	2	1	1	1	2	2	2	1	1	2	1	1	1	513	High	5	1	2	5	150
334	58	0	1	2	1	1	1	1	1	4	1	1	1	1	1	2	1	1	1	408	Low	58	0	1	58	1740
335	13	1	2	2	1	1	1	1	1	1	2	1	1	1	1	2	1	1	1	481	Middle	13	1	1	13	390
336	50	0	2	2	1	1	1	1	1	1	1	1	1	1	1	1	1	1	1	469	Middle	50	0	1	50	1500
337	41	0	2	2	1	1	1	1	1	2	2	1	1	1	1	1	1	1	1	454	Middle	41	0	1	41	1230
338	36	0	2	2	1	1	1	1	1	4	1	1	1	1	1	1	1	1	1	402	Low	36	0	1	36	1080
339	16	1	2	2	1	2	2	1	1	1	2	1	2	2	1	1	1	1	1	490	Middle	16	1	2	16	480
340	24	1	2	2	1	2	2	1	1	1	2	1	1	2	1	2	1	1	1	489	Middle	24	1	2	24	720
341	97	0	2	2	2	2	2	1	1	4	2	1	1	1	1	1	1	1	1	428	Low	97	0	2	97	2910
342	91	0	2	3	1	1	1	1	1	4	1	1	1	1	1	1	1	1	1	402	Low	91	0	1	91	2730
343	86	0	2	2	1	1	1	1	1	1	1	2	1	2	1	1	1	1	1	486	Middle	86	0	1	86	2580
344	20	1	2	2	1	3	3	1	1	2	2	2	1	1	1	1	1	1	1	483	Middle	20	1	3	20	600
345	94	0	2	2	1	1	1	1	1	2	2	1	1	1	1	1	1	1	1	454	Middle	94	0	1	94	2820
346	83	0	1	2	1	1	1	1	1	1	2	1	1	1	1	1	1	1	1	475	Middle	83	0	1	83	2490
347	88	0	2	2	1	2	2	1	1	4	2	1	2	2	1	1	1	1	1	423	Low	88	0	2	88	2640
348	9	1	1	2	2	4	4	2	1	1	2	2	2	1	1	2	1	1	1	550	High	9	1	4	9	270
349	1	1	2	2	1	1	1	1	1	1	2	2	1	1	1	2	1	1	1	498	Middle	1	1	1	1	30
350	95	0	2	2	1	1	1	1	1	2	1	1	1	2	1	1	1	1	1	448	Middle	95	0	1	95	2850
351	10	1	2	2	1	3	3	1	1	1	2	2	1	1	1	1	1	1	1	504	Middle	10	1	3	10	300
352	12	1	2	2	2	3	3	1	1	3	2	2	1	1	1	1	1	1	1	485	Middle	12	1	3	12	360
353	54	1	1	2	1	2	2	1	1	4	1	1	1	1	1	1	1	1	1	410	Low	54	1	2	54	1620
354	4	1	2	2	1	2	2	1	1	1	2	1	1	1	1	1	1	1	1	483	Middle	4	1	2	4	120
355	6	1	2	2	1	1	1	1	1	2	1	1	1	1	1	1	1	1	1	448	Middle	6	1	1	6	180
356	62	0	2	2	1	1	1	1	1	4	1	1	1	1	1	1	1	1	1	402	Low	62	0	1	62	1860
357	21	1	2	2	1	4	2	2	1	1	1	1	1	1	1	1	1	1	1	502	Middle	21	1	4	21	630
358	8	1	2	2	2	3	3	1	1	1	2	2	1	1	1	1	1	1	1	516	High	8	1	3	8	240
359	14	1	2	2	1	3	4	1	1	1	2	2	2	1	1	2	1	1	1	517	High	14	1	3	14	420
360	66	0	1	3	1	2	2	1	1	4	2	1	1	1	1	1	1	1	1	416	Low	66	0	2	66	1980
361	18	1	2	2	1	4	3	2	1	1	2	2	1	1	1	2	1	1	1	531	High	18	1	4	18	540
362	6	1	1	2	1	1	1	1	1	1	1	2	1	1	1	2	1	1	1	492	Middle	6	1	1	6	180
363	1	1	2	2	2	1	1	1	1	1	2	1	1	1	1	2	1	1	1	493	Middle	1	1	1	1	30
364	59	0	1	2	1	2	2	1	1	4	2	1	1	1	1	2	1	1	1	422	Low	59	0	2	59	1770
365	1	1	1	3	1	3	3	1	1	1	2	2	2	1	1	1	1	1	1	511	High	1	1	3	1	30
366	33	1	2	2	1	2	2	1	1	1	1	1	1	1	1	1	1	1	1	477	Middle	33	1	2	33	990
367	1	1	1	2	1	4	3	1	2	1	2	2	2	1	1	1	1	1	2	532	High	1	1	4	1	30
368	0	1	1	3	1	2	2	1	1	1	2	2	2	1	1	2	1	1	1	513	High	0	1	2	0	0
369	36	0	1	2	1	1	1	1	1	3	2	1	1	1	1	2	1	1	1	450	Middle	36	0	1	36	1080
370	37	0	2	2	1	2	2	1	1	4	2	1	1	1	1	2	1	1	1	422	Low	37	0	2	37	1110
371	1	1	2	2	1	1	1	1	1	1	2	2	1	1	1	2	1	1	1	498	Middle	1	1	1	1	30
372	24	1	2	2	1	2	2	1	1	1	1	1	1	2	2	1	1	1	1	477	Middle	24	1	2	24	720
373	13	1	2	2	1	1	1	1	1	2	1	1	1	2	1	2	1	1	1	454	Middle	13	1	1	13	390
374	13	1	2	2	1	2	2	1	1	1	1	1	1	2	2	1	1	1	1	477	Middle	13	1	2	13	390
375	54	1	2	2	1	1	1	1	1	3	1	1	1	2	1	1	1	1	1	438	Low	54	1	1	54	1620
376	3	1	2	2	2	2	2	1	1	1	2	2	2	2	2	2	1	1	1	525	High	3	1	2	3	90
377	84	0	1	2	2	1	1	1	1	2	2	1	1	2	1	1	1	1	1	466	Middle	84	0	1	84	2520
378	24	1	1	2	1	4	2	1	2	1	2	1	1	2	2	2	2	1	1	514	High	24	1	4	24	720
379	9	1	2	2	1	2	2	1	1	1	1	1	1	2	2	2	1	1	1	483	Middle	9	1	2	9	270
380	5	1	2	2	1	3	3	1	1	1	1	2	1	1	2	1	1	1	1	498	Middle	5	1	3	5	150
381	107	0	2	1	2	1	1	1	1	1	2	1	1	1	2	1	1	1	1	487	Middle	107	0	1	107	3210
382	107	0	2	2	1	1	1	1	1	3	1	1	1	1	2	1	1	1	1	438	Low	107	0	1	107	3210
383	13	1	1	3	1	1	1	1	1	1	2	1	1	1	2	1	1	1	1	475	Middle	13	1	1	13	390
384	4	1	1	2	1	3	3	1	1	1	1	2	2	2	2	1	1	1	1	505	Low	4	1	3	4	120
385	19	1	2	3	2	2	2	1	1	1	2	1	1	1	2	1	1	1	1	495	Middle	19	1	2	19	570
386	28	1	2	2	1	2	2	1	1	2	1	1	1	1	2	1	1	1	1	456	Middle	28	1	2	28	840
387	7	1	1	2	2	2	2	1	1	1	2	1	1	1	2	1	1	1	1	495	Middle	7	1	2	7	210
388	103	0	1	2	1	1	1	1	1	4	2	1	1	1	1	1	1	1	1	408	Low	103	0	1	103	3090
389	8	1	2	3	1	3	3	1	1	1	2	2	1	1	2	1	1	1	1	504	Middle	8	1	3	8	240
390	27	1	2	2	1	1	1	1	1	3	2	1	1	1	2	1	1	1	1	444	Low	27	1	1	27	810
391	2	1	2	2	2	3	3	1	1	1	2	2	1	1	2	1	1	1	1	516	High	2	1	3	2	60
392	99	0	1	2	1	1	1	1	1	1	2	1	1	1	2	2	1	1	1	481	Middle	99	0	1	99	2970
393	100	0	2	2	1	1	1	1	1	4	1	1	1	1	2	1	1	1	1	402	Low	100	0	1	100	3000
394	97	0	2	3	1	1	1	1	1	1	1	1	1	1	2	1	1	1	1	469	Middle	97	0	1	97	2910
395	70	1	2	2	2	1	1	1	1	2	1	1	1	1	2	1	1	1	1	460	Middle	70	1	1	70	2100
396	96	0	2	3	1	2	2	1	1	4	2	1	1	1	2	1	1	1	1	416	Low	96	0	2	96	2880
397	2	1	2	3	1	2	2	1	1	1	2	1	1	1	2	2	1	1	1	489	Middle	2	1	2	2	60
398	97	0	2	2	1	1	1	1	1	4	1	1	1	1	2	1	1	1	1	402	Low	97	0	1	97	2910
399	93	0	2	2	1	1	1	1	1	4	1	1	1	1	2	1	1	1	1	402	Low	93	0	1	93	2790
400	30	1	2	3	2	2	2	1	1	3	2	2	2	1	2	1	1	1	1	488	Middle	30	1	2	30	900
401	94	0	2	3	2	3	3	1	1	3	2	2	1	1	2	2	1	1	1	491	Middle	94	0	3	94	2820
402	7	1	2	2	1	3	3	1	1	1	2	2	2	1	2	1	1	1	1	511	High	7	1	3	7	210
403	40	1	2	2	1	2	2	1	1	1	2	1	1	1	2	2	1	1	1	489	Middle	40	1	2	40	1200
404	92	0	2	3	1	1	1	1	1	2	1	1	1	1	2	2	1	1	1	454	Middle	92	0	1	92	2760
405	96	0	2	2	1	2	2	1	1	4	2	1	1	1	1	1	1	1	1	416	Low	96	0	2	96	2880
406	5	1	1	2	2	1	1	1	1	1	2	2	1	1	1	1	1	1	1	504	Middle	5	1	1	5	150
407	90	0	1	3	1	1	1	1	1	1	2	1	1	1	1	1	1	1	1	475	Middle	90	0	1	90	2700
408	92	0	2	2	1	1	1	1	1	4	2	1	1	2	2	1	1	1	1	408	Low	92	0	1	92	2760
409	75	0	1	2	1	2	2	1	1	1	1	1	2	2	2	1	1	1	1	484	Middle	75	0	2	75	2250
410	14	1	2	2	1	3	3	1	1	1	2	2	1	1	2	2	1	1	1	510	High	14	1	3	14	420
411	23	1	2	3	1	1	1	1	1	2	2	1	1	1	1	1	1	1	1	454	Middle	23	1	1	23	690
412	9	1	2	2	1	4	3	1	2	1	2	2	1	1	1	1	1	1	1	525	High	9	1	4	9	270
413	2	1	2	2	1	4	3	2	1	1	1	2	1	1	1	2	1	1	1	525	High	2	1	4	2	60
414	23	1	2	2	1	1	1	1	1	1	2	1	1	2	1	1	1	1	1	475	Middle	23	1	1	23	690
415	89	0	2	2	1	2	2	1	1	4	2	1	1	1	1	1	1	1	1	416	Low	89	0	2	89	2670
416	87	0	2	2	1	1	1	1	1	4	1	1	1	1	2	1	1	1	1	402	Low	87	0	1	87	2610
417	32	1	2	2	1	2	2	1	1	1	2	1	1	1	1	1	1	1	1	483	Middle	32	1	2	32	960
418	87	0	2	3	1	1	1	1	1	3	1	1	1	1	2	1	1	1	1	438	Low	87	0	1	87	2610
419	86	0	1	2	1	1	1	1	1	3	1	1	1	1	2	1	1	1	1	438	Low	86	0	1	86	2580
420	8	1	1	2	1	2	2	1	1	4	2	1	2	2	2	1	1	1	1	423	Low	8	1	2	8	240
421	10	1	2	3	1	2	2	1	1	1	2	1	1	1	1	1	1	1	1	483	Middle	10	1	2	10	300
422	2	1	2	2	1	3	3	1	1	1	2	2	2	1	2	1	1	1	1	511	High	2	1	3	2	60
423	84	0	1	2	1	1	1	1	1	2	2	2	1	1	2	1	1	1	1	471	Middle	84	0	1	84	2520
424	84	0	1	2	1	2	2	1	1	2	2	1	1	1	2	1	1	1	1	462	Middle	84	0	2	84	2520
425	11	1	2	3	1	1	1	1	1	2	2	1	1	1	1	1	1	1	1	454	Middle	11	1	1	11	330
426	83	0	2	2	1	1	1	1	1	3	2	1	1	2	2	1	1	1	1	444	Low	83	0	1	83	2490
427	32	1	2	2	1	3	3	1	1	1	2	2	1	1	2	2	1	1	1	510	High	32	1	3	32	960
428	53	1	2	2	1	3	3	1	1	1	1	2	1	1	2	2	1	1	1	504	Middle	53	1	3	53	1590
429	84	0	1	2	1	1	1	1	1	1	2	1	1	1	1	1	1	1	1	475	Middle	84	0	1	84	2520
430	3	1	2	2	2	3	3	1	1	1	2	2	1	1	1	1	1	1	1	516	High	3	1	3	3	90
431	17	1	2	2	1	1	1	1	1	1	1	2	1	1	1	1	1	1	1	486	Middle	17	1	1	17	510
432	81	0	1	1	2	2	2	1	1	4	2	1	1	1	2	1	1	1	1	428	Low	81	0	2	81	2430
433	73	1	1	3	1	1	1	1	1	2	1	1	1	1	2	1	1	1	1	448	Middle	73	1	1	73	2190
434	7	1	1	2	1	2	2	1	1	1	2	1	2	1	2	2	1	1	1	496	Middle	7	1	2	7	210
435	16	1	2	2	1	1	1	1	1	1	1	1	1	1	2	2	1	1	1	475	Middle	16	1	1	16	480
436	34	1	2	2	1	2	2	1	1	1	2	1	1	1	1	1	1	1	1	483	Middle	34	1	2	34	1020
437	2	1	2	2	1	2	2	1	1	1	2	1	1	1	2	1	1	1	1	483	Middle	2	1	2	2	60
438	2	1	2	2	2	1	1	1	1	1	2	2	1	1	2	2	1	1	1	510	High	2	1	1	2	60
439	76	0	2	2	1	1	1	1	1	3	2	1	1	2	2	2	1	1	1	450	Middle	76	0	1	76	2280
440	76	0	2	2	1	1	1	1	1	4	1	1	1	1	1	1	1	1	1	402	Low	76	0	1	76	2280
441	4	1	2	3	1	2	2	1	1	3	1	2	2	1	2	1	1	1	1	470	Middle	4	1	2	4	120
442	1	1	2	2	1	3	3	1	1	1	1	2	2	1	1	1	1	1	1	505	Low	1	1	3	1	30
443	11	1	1	2	1	1	1	1	1	1	1	1	1	1	2	2	1	1	1	475	Middle	11	1	1	11	330
444	11	1	2	3	1	3	3	1	1	1	2	2	1	1	2	1	1	1	1	504	Middle	11	1	3	11	330
445	29	1	2	2	1	2	2	1	1	1	1	1	1	1	1	1	1	1	1	477	Middle	29	1	2	29	870
446	1	1	2	2	1	3	3	1	1	1	2	2	2	1	1	1	1	1	1	511	High	1	1	3	1	30
447	31	1	2	2	1	1	1	1	1	1	2	2	1	1	1	1	1	1	1	492	Middle	31	1	1	31	930
448	73	0	1	2	1	2	2	1	1	4	2	1	1	1	2	1	1	1	1	416	Low	73	0	2	73	2190
449	71	0	2	2	1	2	2	1	1	4	2	1	1	1	2	1	1	1	1	416	Low	71	0	2	71	2130
450	72	0	2	2	1	2	2	1	1	4	1	1	1	1	2	1	1	1	1	410	Low	72	0	2	72	2160
451	3	1	1	2	1	3	3	1	1	1	2	1	2	1	2	2	1	1	1	500	Middle	3	1	3	3	90
452	7	1	1	2	1	1	1	1	1	2	2	1	1	1	2	1	1	1	1	454	Middle	7	1	1	7	210
453	5	1	2	2	2	4	3	2	2	1	2	2	2	1	1	2	1	1	1	550	High	5	1	4	5	150
454	59	1	1	2	2	1	1	1	1	1	2	1	1	2	2	2	1	1	1	493	Middle	59	1	1	59	1770
455	68	0	2	2	1	2	2	1	1	4	1	1	1	1	2	1	1	1	1	410	Low	68	0	2	68	2040
456	0	0	2	3	1	3	3	1	1	1	2	1	2	1	2	2	1	1	1	500	Middle	0	0	3	0	0
457	68	0	2	2	1	1	1	1	1	3	2	1	1	1	1	2	1	1	1	450	Middle	68	0	1	68	2040
458	68	0	2	2	1	1	1	1	1	4	2	1	1	1	1	1	1	1	1	408	Low	68	0	1	68	2040
459	21	1	2	2	2	1	1	1	1	1	2	1	1	1	2	1	1	1	1	487	Middle	21	1	1	21	630
460	47	1	2	2	1	1	1	1	1	3	2	2	1	1	1	1	1	1	1	461	Middle	47	1	1	47	1410
461	2	1	2	2	1	2	2	1	1	1	1	1	1	1	1	1	1	1	1	477	Middle	2	1	2	2	60
462	63	0	2	2	1	2	2	1	1	4	1	1	1	1	2	1	1	1	1	410	Low	63	0	2	63	1890
463	63	0	1	2	1	1	1	1	1	3	2	1	1	1	2	1	1	1	1	444	Low	63	0	1	63	1890
464	27	1	2	2	2	3	3	1	1	1	2	2	1	2	2	1	1	1	1	516	High	27	1	3	27	810
465	13	1	2	2	1	2	2	1	1	1	2	1	1	1	1	1	1	1	1	483	Middle	13	1	2	13	390
466	3	1	2	3	1	4	4	1	2	1	2	2	2	1	2	2	1	1	1	538	High	3	1	4	3	90
467	57	0	2	2	1	2	2	1	1	4	1	1	1	1	2	1	1	1	1	410	Low	57	0	2	57	1710
468	19	1	2	2	1	2	2	1	1	1	1	1	1	1	2	2	1	1	1	483	Middle	19	1	2	19	570
469	2	1	2	2	1	3	3	1	1	1	1	2	1	1	2	2	1	1	1	504	Middle	2	1	3	2	60
470	49	0	2	3	1	2	2	1	1	4	2	1	1	1	2	1	1	1	1	416	Low	49	0	2	49	1470
471	8	1	2	3	2	3	3	1	1	1	1	2	1	1	1	1	1	1	1	510	High	8	1	3	8	240
472	16	1	2	2	1	3	3	1	1	1	2	2	1	1	2	1	1	1	1	504	Middle	16	1	3	16	480
473	47	1	2	1	1	1	1	1	1	3	2	1	1	1	1	2	1	1	1	450	Middle	47	1	1	47	1410
474	56	1	2	2	2	2	2	1	1	4	1	1	1	1	2	2	1	1	1	428	Low	56	1	2	56	1680
475	4	1	2	2	2	2	2	1	1	1	2	1	1	1	2	1	1	1	1	495	Middle	4	1	2	4	120
476	50	0	2	2	1	1	1	1	1	2	2	1	1	2	2	2	1	1	1	460	Middle	50	0	1	50	1500
477	10	1	1	2	1	1	1	1	1	2	2	2	1	1	1	2	1	1	1	477	Middle	10	1	1	10	300
478	49	1	2	2	1	1	1	1	1	4	2	1	1	1	1	1	1	1	1	408	Low	49	1	1	49	1470
479	31	1	2	2	1	1	1	1	1	4	2	1	1	1	2	1	1	1	1	408	Low	31	1	1	31	930
480	1	1	2	2	2	4	3	1	2	1	2	2	1	2	2	1	2	1	2	537	High	1	1	4	1	30
481	21	1	2	2	1	2	2	1	1	2	2	1	1	1	2	1	1	1	1	462	Middle	21	1	2	21	630
482	70	0	2	2	1	1	1	1	1	4	1	1	1	1	1	1	1	1	1	402	Low	70	0	1	70	2100
483	3	0	2	2	2	3	3	1	1	1	2	2	2	2	1	1	1	1	1	523	High	3	0	3	3	90
484	54	1	2	2	1	1	1	1	1	1	1	2	2	1	2	1	1	1	1	493	Middle	54	1	1	54	1620
485	56	0	1	2	1	1	1	1	1	1	2	1	1	1	1	2	1	1	1	481	Middle	56	0	1	56	1680
486	2	1	2	3	2	3	3	1	1	1	2	1	2	1	2	2	1	1	1	512	High	2	1	3	2	60
487	51	0	2	2	1	1	1	1	1	4	1	1	1	1	2	1	1	1	1	402	Low	51	0	1	51	1530
488	44	0	1	2	1	1	1	1	1	4	2	1	1	1	2	1	1	1	1	408	Low	44	0	1	44	1320
489	51	0	2	2	1	1	1	1	1	4	1	1	1	1	2	2	1	1	1	408	Low	51	0	1	51	1530
490	48	0	2	2	1	2	2	1	1	4	1	1	1	1	2	1	1	1	1	410	Low	48	0	2	48	1440
491	42	0	1	2	2	2	2	1	1	3	2	2	2	2	2	1	1	1	1	488	Middle	42	0	2	42	1260
492	42	0	2	2	1	2	2	1	1	4	2	1	1	1	2	1	1	1	1	416	Low	42	0	2	42	1260
493	88	0	1	2	1	3	3	1	1	4	2	2	1	2	2	2	1	1	1	443	Low	88	0	3	88	2640
494	42	0	2	2	1	3	3	1	1	3	1	2	1	2	2	2	1	1	1	473	Middle	42	0	3	42	1260
495	2	1	2	1	2	4	2	1	2	1	2	1	1	2	1	1	1	1	2	520	High	2	1	4	2	60
496	46	1	2	2	1	2	2	1	1	2	1	1	1	2	2	1	1	1	1	456	Middle	46	1	2	46	1380
497	16	1	2	1	1	3	3	1	1	1	1	2	1	2	1	1	1	1	1	498	Middle	16	1	3	16	480
498	9	1	2	2	1	1	1	1	1	2	2	1	1	2	1	2	1	1	1	460	Middle	9	1	1	9	270
499	27	1	2	1	1	2	2	1	1	1	1	1	1	1	1	1	1	1	1	477	Middle	27	1	2	27	810
500	103	0	1	1	1	1	1	1	1	4	2	1	1	1	1	1	1	1	1	408	Low	103	0	1	103	3090
501	6	1	2	1	1	2	2	1	1	1	2	1	2	1	1	1	1	1	1	490	Middle	6	1	2	6	180
502	98	0	2	2	1	2	2	1	1	4	2	1	1	1	2	1	1	1	1	416	Low	98	0	2	98	2940
503	1	1	2	1	1	4	3	1	2	1	1	2	2	1	1	1	1	1	1	526	High	1	1	4	1	30
504	47	1	2	1	1	4	1	1	2	1	1	1	1	2	1	1	1	1	1	502	Middle	47	1	4	47	1410
505	29	1	2	2	2	1	1	1	1	1	2	1	1	1	1	1	1	1	1	487	Middle	29	1	1	29	870
506	94	0	2	1	1	1	1	1	1	4	2	1	1	1	1	1	1	1	1	408	Low	94	0	1	94	2820
507	6	1	2	2	2	2	2	1	1	4	2	1	2	1	1	1	1	1	1	435	Low	6	1	2	6	180
508	0	1	2	1	2	3	4	1	1	1	2	2	2	1	1	2	1	1	1	529	High	0	1	3	0	0
509	9	1	2	1	2	3	3	1	1	1	2	2	2	1	2	2	1	1	1	529	High	9	1	3	9	270
510	86	0	2	2	1	1	1	1	1	4	2	1	1	1	2	1	1	1	1	408	Low	86	0	1	86	2580
511	19	1	2	1	1	2	2	1	1	1	2	1	1	1	1	1	1	1	1	483	Middle	19	1	2	19	570
512	78	0	2	2	1	2	2	1	1	4	2	1	2	1	2	1	1	1	1	423	Low	78	0	2	78	2340
513	4	1	2	1	1	3	4	1	1	1	2	2	2	1	1	1	1	1	1	511	High	4	1	3	4	120
514	1	1	1	1	2	4	3	1	2	1	2	2	1	1	1	1	1	1	1	537	High	1	1	4	1	30
515	72	0	2	1	1	2	2	1	1	4	2	1	1	1	1	1	1	1	1	416	Low	72	0	2	72	2160
516	71	0	1	1	1	1	1	1	1	1	2	1	1	1	1	2	1	1	1	481	Middle	71	0	1	71	2130
517	63	0	1	1	2	1	1	1	1	3	2	1	1	1	1	1	1	1	1	456	Middle	63	0	1	63	1890
518	66	0	2	2	1	2	2	1	1	3	2	1	1	1	1	1	1	1	1	452	Middle	66	0	2	66	1980
519	62	0	2	2	1	1	1	1	1	4	2	1	1	1	2	1	1	1	1	408	Low	62	0	1	62	1860
520	65	0	1	1	1	2	2	1	1	4	2	1	1	1	1	1	1	1	1	416	Low	65	0	2	65	1950
521	5	1	2	2	2	4	3	2	2	1	2	2	2	1	1	1	1	1	1	544	High	5	1	4	5	150
522	23	1	2	2	2	1	1	1	1	3	2	1	1	1	2	1	1	1	1	456	Middle	23	1	1	23	690
523	57	0	2	1	1	1	1	1	1	4	1	1	1	1	1	1	1	1	1	402	Low	57	0	1	57	1710
524	52	0	2	1	1	1	1	1	1	4	2	1	1	1	1	1	1	1	1	408	Low	52	0	1	52	1560
525	0	1	2	2	1	3	3	1	1	1	2	2	1	1	1	2	1	1	1	510	High	0	1	3	0	0
526	8	1	2	1	1	3	3	1	1	1	2	2	2	1	1	1	1	1	1	511	High	8	1	3	8	240
527	13	1	2	2	1	2	2	1	1	4	2	1	1	1	2	2	1	1	1	422	Low	13	1	2	13	390
528	13	1	1	3	1	3	3	1	1	1	2	2	2	1	2	1	1	1	1	511	High	13	1	3	13	390
529	50	0	2	2	1	1	1	1	1	1	2	1	1	1	2	1	1	1	1	475	Middle	50	0	1	50	1500
530	47	0	2	1	1	1	1	1	1	4	2	1	1	2	1	1	1	1	1	408	Low	47	0	1	47	1410
531	41	0	2	2	1	1	1	1	1	3	2	1	1	2	1	2	1	1	1	450	Middle	41	0	1	41	1230
532	46	0	1	2	1	3	3	1	1	3	1	2	1	2	2	2	1	1	1	473	Middle	46	0	3	46	1380
533	37	0	1	2	1	1	1	1	1	3	2	1	1	1	2	2	1	1	1	450	Middle	37	0	1	37	1110
534	39	0	2	2	1	2	2	1	1	4	1	1	1	1	1	2	1	1	1	416	Low	39	0	2	39	1170
535	46	0	2	1	1	1	1	1	1	4	2	1	1	2	1	1	1	1	1	408	Low	46	0	1	46	1380
536	42	0	2	2	1	2	2	1	1	4	2	1	1	1	1	1	1	1	1	416	Low	42	0	2	42	1260
537	3	1	2	2	1	2	2	1	1	1	2	1	1	1	1	2	1	1	1	489	Middle	3	1	2	3	90
538	36	0	2	1	1	1	1	1	1	4	1	1	1	1	2	1	1	1	1	402	Low	36	0	1	36	1080
539	52	0	2	1	1	2	2	1	1	2	1	1	2	1	2	1	1	1	1	463	Middle	52	0	2	52	1560
540	43	0	2	2	1	1	1	1	1	4	1	1	1	1	2	2	1	1	1	408	Low	43	0	1	43	1290
541	39	0	2	2	1	1	1	1	1	4	1	1	1	1	2	2	1	1	1	408	Low	39	0	1	39	1170
542	44	0	2	1	2	1	1	1	1	1	2	1	1	1	2	1	1	1	1	487	Middle	44	0	1	44	1320
543	42	0	2	2	1	1	1	1	1	4	2	1	1	1	2	1	1	1	1	408	Low	42	0	1	42	1260
544	36	0	2	3	2	1	1	1	1	2	2	1	1	2	2	1	1	1	1	466	Middle	36	0	1	36	1080
545	16	1	2	3	1	2	2	1	1	1	1	2	2	1	2	1	1	1	1	501	Middle	16	1	2	16	480
546	22	1	1	3	2	2	2	1	1	1	2	1	1	1	2	1	1	1	1	495	Middle	22	1	2	22	660
547	61	0	1	3	1	1	1	1	1	2	2	1	1	1	2	1	1	1	1	454	Middle	61	0	1	61	1830
548	44	1	2	3	1	2	2	1	1	1	2	1	1	1	2	1	1	1	1	483	Middle	44	1	2	44	1320
549	43	0	2	3	1	1	1	1	1	1	2	2	1	1	2	1	1	1	1	492	Middle	43	0	1	43	1290
550	43	0	1	3	1	1	1	1	1	2	1	1	1	1	2	1	1	1	1	448	Middle	43	0	1	43	1290
551	15	1	2	3	1	1	1	1	1	3	2	1	1	2	2	2	1	1	1	450	Middle	15	1	1	15	450
552	36	0	2	2	1	2	2	1	1	4	1	1	1	2	2	2	1	1	1	416	Low	36	0	2	36	1080
553	22	1	2	3	2	2	2	1	1	1	2	1	2	1	2	1	1	1	1	502	Middle	22	1	2	22	660
554	55	1	2	2	1	2	2	1	1	4	2	1	1	1	2	1	1	1	1	416	Low	55	1	2	55	1650
555	8	1	2	3	1	2	2	1	1	1	2	1	1	1	2	2	1	1	1	489	Middle	8	1	2	8	240
556	10	1	1	3	1	1	1	1	1	3	2	2	1	1	2	1	1	1	1	461	Middle	10	1	1	10	300
557	100	0	2	3	1	1	1	1	1	2	2	1	1	2	2	2	1	1	1	460	Middle	100	0	1	100	3000
558	99	0	1	3	1	3	3	1	1	3	1	2	2	2	2	1	1	1	1	474	Middle	99	0	3	99	2970
559	99	0	2	3	1	2	2	1	1	3	2	1	2	1	2	1	1	1	1	459	Middle	99	0	2	99	2970
560	38	1	2	2	1	1	1	1	1	3	2	1	1	1	2	1	1	1	1	444	Low	38	1	1	38	1140
561	74	0	2	3	1	1	1	1	1	3	1	1	1	1	2	2	1	1	1	444	Low	74	0	1	74	2220
562	21	1	2	3	1	1	1	1	1	1	2	2	1	1	2	2	1	1	1	498	Middle	21	1	1	21	630
563	80	0	2	2	1	1	1	1	1	3	2	1	1	1	2	1	1	1	1	444	Low	80	0	1	80	2400
564	75	0	2	3	1	2	2	1	1	3	2	1	2	1	2	1	1	1	1	459	Middle	75	0	2	75	2250
565	82	0	2	2	1	1	1	1	1	2	2	1	1	1	2	1	1	1	1	454	Middle	82	0	1	82	2460
566	72	0	2	3	1	3	3	1	1	4	2	2	1	1	2	1	1	1	1	437	Low	72	0	3	72	2160
567	74	0	2	1	1	1	1	1	1	4	2	1	1	1	2	1	1	1	1	408	Low	74	0	1	74	2220
568	48	1	2	2	1	1	1	1	1	1	1	2	1	1	2	1	1	1	1	486	Middle	48	1	1	48	1440
569	75	0	1	3	1	1	1	1	1	1	2	1	1	1	2	1	1	1	1	475	Middle	75	0	1	75	2250
570	32	0	2	3	1	1	1	1	1	2	2	1	1	1	2	2	1	1	1	460	Middle	32	0	1	32	960
571	70	0	2	3	1	1	1	1	1	3	2	1	1	1	2	1	1	1	1	444	Low	70	0	1	70	2100
572	70	0	2	3	1	1	1	1	1	1	2	1	1	1	2	1	1	1	1	475	Middle	70	0	1	70	2100
573	22	1	2	2	2	2	2	1	1	1	2	1	1	1	2	2	1	1	1	501	Middle	22	1	2	22	660
574	59	0	2	3	1	2	2	1	1	3	2	1	2	1	2	1	1	1	1	459	Middle	59	0	2	59	1770
575	38	1	2	2	1	4	2	2	1	3	1	1	1	2	2	1	1	1	1	471	Middle	38	1	4	38	1140
576	63	0	2	2	1	1	1	1	1	1	1	1	1	1	1	1	1	1	1	469	Middle	63	0	1	63	1890
577	7	1	1	2	1	4	3	2	1	3	1	2	2	1	1	1	1	1	1	495	Middle	7	1	4	7	210
578	5	1	2	1	1	3	3	1	1	3	2	2	2	1	2	1	1	1	1	480	Middle	5	1	3	5	150
579	58	0	2	3	1	1	1	1	1	3	1	1	1	1	2	1	1	1	1	438	Low	58	0	1	58	1740
580	1	1	2	2	2	2	2	1	1	3	2	1	2	1	2	1	1	1	1	471	Middle	1	1	2	1	30
581	50	0	2	2	1	2	2	1	1	4	1	1	2	2	2	1	1	1	1	417	Low	50	0	2	50	1500
582	55	0	2	2	1	1	1	1	1	4	2	1	1	1	2	1	1	1	1	408	Low	55	0	1	55	1650
583	54	0	2	2	1	3	3	1	1	4	2	2	1	2	2	1	1	1	1	437	Low	54	0	3	54	1620
584	46	0	2	3	2	2	2	1	1	4	2	2	2	1	2	1	1	1	1	452	Middle	46	0	2	46	1380
585	45	0	2	3	1	2	2	1	1	4	2	1	1	1	2	1	1	1	1	416	Low	45	0	2	45	1350
586	48	1	2	2	1	1	1	1	1	3	1	1	1	2	2	1	1	1	1	438	Low	48	1	1	48	1440
587	6	1	2	2	1	3	3	1	1	1	2	2	1	1	2	2	1	1	1	510	High	6	1	3	6	180
588	52	0	2	2	1	1	1	1	1	1	2	1	1	1	2	1	1	1	1	475	Middle	52	0	1	52	1560
589	48	0	2	3	1	1	1	1	1	3	2	2	1	1	2	1	1	1	1	461	Middle	48	0	1	48	1440
590	12	1	2	1	1	1	1	1	1	3	2	1	1	1	2	1	1	1	1	444	Low	12	1	1	12	360
591	11	1	2	2	1	1	1	1	1	1	2	1	1	1	2	1	1	1	1	475	Middle	11	1	1	11	330
592	1	1	1	1	1	3	3	1	1	1	1	1	2	1	2	2	1	1	1	494	Middle	1	1	3	1	30
593	1	1	1	2	2	1	1	1	1	1	1	2	1	1	2	2	1	1	1	504	Middle	1	1	1	1	30
594	69	0	2	2	1	2	2	1	1	2	2	1	1	2	1	2	1	1	1	468	Middle	69	0	2	69	2070
595	17	1	1	2	1	1	1	1	1	1	2	2	1	2	1	2	1	1	1	498	Middle	17	1	1	17	510
596	6	1	1	2	1	3	3	1	1	1	2	2	2	2	1	2	1	1	1	517	High	6	1	3	6	180
597	36	0	2	2	1	1	1	1	1	4	1	1	1	2	1	1	1	1	1	402	Low	36	0	1	36	1080
598	6	1	2	2	1	2	2	1	1	2	2	1	1	2	1	2	1	1	1	468	Middle	6	1	2	6	180
599	21	1	2	1	1	1	1	1	1	2	2	1	1	2	1	2	1	1	1	460	Middle	21	1	1	21	630
600	24	1	1	2	1	2	2	1	1	2	2	1	1	2	1	2	1	1	1	468	Middle	24	1	2	24	720
601	12	1	1	2	2	2	2	1	1	2	1	1	1	2	1	2	1	1	1	474	Middle	12	1	2	12	360
602	14	1	2	1	1	2	2	1	1	3	2	1	2	2	1	2	1	1	1	465	Middle	14	1	2	14	420
603	55	0	1	2	1	1	1	1	1	3	2	1	1	1	1	1	1	1	1	444	Low	55	0	1	55	1650
604	5	1	1	2	1	3	3	1	1	1	2	1	2	1	1	1	1	1	1	494	Middle	5	1	3	5	150
605	3	1	1	1	2	1	1	1	1	1	2	2	1	1	1	2	1	1	1	510	High	3	1	1	3	90
606	18	1	2	1	1	1	1	1	1	2	2	1	1	1	1	2	1	1	1	460	Middle	18	1	1	18	540
607	2	0	2	2	1	2	2	1	1	1	2	1	1	1	1	2	1	1	1	489	Middle	2	0	2	2	60
608	20	1	2	2	1	2	2	1	1	3	1	2	2	1	1	1	1	1	1	470	Middle	20	1	2	20	600
609	100	0	2	3	1	2	2	1	1	3	2	1	2	1	1	2	1	1	1	465	Middle	100	0	2	100	3000
610	7	1	2	2	1	2	2	1	1	3	2	2	2	2	1	1	1	1	1	476	Middle	7	1	2	7	210
611	0	1	2	2	1	1	1	1	1	1	1	2	1	1	1	1	1	1	1	486	Middle	0	1	1	0	0
612	70	0	2	2	1	1	1	1	1	2	2	1	1	2	1	1	1	1	1	454	Middle	70	0	1	70	2100
613	101	0	2	2	1	3	3	1	1	1	2	2	1	1	1	1	1	1	1	504	Middle	101	0	3	101	3030
614	22	1	2	2	1	1	1	1	1	2	2	1	1	1	1	2	1	1	1	460	Middle	22	1	1	22	660
615	30	1	2	2	1	3	3	1	1	4	2	2	1	1	1	1	1	1	1	437	Low	30	1	3	30	900
616	100	0	2	2	1	1	1	1	1	4	1	2	1	1	1	1	1	1	1	419	Low	100	0	1	100	3000
617	91	0	1	2	1	2	2	1	1	4	1	1	1	1	1	1	1	1	1	410	Low	91	0	2	91	2730
618	11	1	1	2	1	3	3	1	1	1	2	2	1	1	1	2	1	1	1	510	High	11	1	3	11	330
619	93	0	1	3	1	1	1	1	1	2	2	1	1	1	1	1	1	1	1	454	Middle	93	0	1	93	2790
620	96	0	2	1	1	1	1	1	1	4	2	1	1	1	1	1	1	1	1	408	Low	96	0	1	96	2880
621	90	0	1	2	2	1	1	1	1	4	1	1	1	1	1	1	1	1	1	414	Low	90	0	1	90	2700
622	17	1	2	2	2	1	1	1	1	2	2	1	1	1	1	1	1	1	1	466	Middle	17	1	1	17	510
623	91	0	2	2	1	1	1	1	1	4	1	1	1	1	1	1	1	1	1	402	Low	91	0	1	91	2730
624	11	1	2	2	1	2	2	1	1	2	2	1	1	1	1	1	1	1	1	462	Middle	11	1	2	11	330
625	85	1	2	1	1	2	2	1	1	1	2	1	1	1	1	1	1	1	1	483	Middle	85	1	2	85	2550
626	68	0	2	3	1	2	2	1	1	1	2	1	1	2	1	2	1	1	1	489	Middle	68	0	2	68	2040
627	83	1	2	1	1	2	2	1	1	2	2	1	1	1	1	1	1	1	1	462	Middle	83	1	2	83	2490
628	22	1	2	3	2	3	4	1	1	3	2	2	2	1	1	1	1	1	1	492	Middle	22	1	3	22	660
629	2	1	2	2	1	3	4	1	1	1	2	2	2	1	1	1	1	1	1	511	High	2	1	3	2	60
630	3	1	2	2	2	4	3	1	2	1	2	2	1	1	1	1	1	1	2	537	High	3	1	4	3	90
631	25	1	2	2	1	4	3	1	2	1	2	2	1	1	1	1	1	1	2	525	High	25	1	4	25	750
632	50	1	2	3	1	1	1	1	1	2	2	1	1	1	1	2	1	1	1	460	Middle	50	1	1	50	1500
633	32	1	2	2	1	2	2	1	1	1	2	1	1	1	1	1	1	1	1	483	Middle	32	1	2	32	960
634	92	0	2	2	1	2	2	1	1	4	2	1	2	1	1	1	1	1	1	423	Low	92	0	2	92	2760
635	0	1	2	2	1	1	1	1	1	1	1	1	1	1	1	1	1	1	1	469	Middle	0	1	1	0	0
636	21	1	2	2	2	1	1	1	1	2	1	1	1	2	1	1	1	1	1	460	Middle	21	1	1	21	630
637	11	1	2	2	1	1	1	1	1	1	2	2	1	1	1	1	1	1	1	492	Middle	11	1	1	11	330
638	0	1	2	2	2	3	3	1	1	1	2	2	1	1	1	2	1	1	1	522	High	0	1	3	0	0
639	2	1	2	2	1	1	1	1	1	1	2	2	1	1	1	1	1	1	1	492	Middle	2	1	1	2	60
640	16	1	2	1	1	1	1	1	1	1	2	2	1	1	1	2	1	1	1	498	Middle	16	1	1	16	480
641	11	1	2	2	1	1	1	1	1	1	2	2	1	1	1	1	1	1	1	492	Middle	11	1	1	11	330
642	50	1	2	2	1	2	2	1	1	2	2	1	1	2	1	1	1	1	1	462	Middle	50	1	2	50	1500
643	64	1	2	2	1	1	1	1	1	2	2	1	1	1	1	1	1	1	1	454	Middle	64	1	1	64	1920
644	0	1	2	2	2	3	4	1	1	1	1	2	2	1	1	1	1	1	1	517	High	0	1	3	0	0
645	74	0	2	2	1	1	1	1	1	3	1	1	1	1	1	1	1	1	1	438	Low	74	0	1	74	2220
646	6	1	2	2	1	2	2	1	1	2	1	1	1	1	1	1	1	1	1	456	Middle	6	1	2	6	180
647	73	0	2	2	1	2	2	1	1	4	1	1	1	1	1	1	1	1	1	410	Low	73	0	2	73	2190
648	22	1	2	2	1	1	1	1	1	2	2	1	1	1	1	2	1	1	1	460	Middle	22	1	1	22	660
649	8	1	1	2	2	3	3	1	1	1	2	2	2	1	1	2	1	1	1	529	High	8	1	3	8	240
650	69	0	1	2	2	1	1	1	1	4	2	1	1	1	1	1	1	1	1	420	Low	69	0	1	69	2070
651	68	0	2	2	1	2	2	1	1	1	2	1	1	1	1	2	1	1	1	489	Middle	68	0	2	68	2040
652	67	0	2	2	1	2	2	1	1	1	2	1	2	1	1	1	1	1	1	490	Middle	67	0	2	67	2010
653	0	1	2	2	2	4	2	1	2	1	2	1	1	1	1	1	2	1	2	520	High	0	1	4	0	0
654	8	1	2	2	1	3	3	1	1	1	2	2	1	1	1	2	1	1	1	510	High	8	1	3	8	240
655	27	1	2	2	1	1	1	1	1	3	2	2	1	1	1	1	1	1	1	461	Middle	27	1	1	27	810
656	42	1	1	2	1	1	1	1	1	2	2	1	1	2	1	2	1	1	1	460	Middle	42	1	1	42	1260
657	16	1	1	2	1	2	2	1	1	1	2	1	1	2	1	2	1	1	1	489	Middle	16	1	2	16	480
658	68	0	2	2	1	2	2	1	1	2	2	1	1	1	1	1	1	1	1	462	Middle	68	0	2	68	2040
659	13	1	1	3	1	1	1	1	1	2	2	1	1	1	1	1	1	1	1	454	Middle	13	1	1	13	390
660	67	0	1	2	1	1	1	1	1	2	2	1	1	1	1	2	1	1	1	460	Middle	67	0	1	67	2010
661	19	1	2	2	1	3	3	1	1	2	2	1	2	1	1	1	1	1	1	473	Middle	19	1	3	19	570
662	63	0	2	2	1	2	2	1	1	1	2	1	1	1	1	1	1	1	1	483	Middle	63	0	2	63	1890
663	15	1	2	2	1	2	2	1	1	2	2	1	1	1	1	1	1	1	1	462	Middle	15	1	2	15	450
664	85	0	2	3	1	1	1	1	1	1	2	1	1	1	1	1	1	1	1	475	Middle	85	0	1	85	2550
665	67	0	2	1	2	3	4	1	1	1	2	2	2	1	1	2	1	1	1	529	High	67	0	3	67	2010
666	29	1	2	1	1	2	2	1	1	1	2	1	1	1	1	2	1	1	1	489	Middle	29	1	2	29	870
667	61	0	2	2	2	2	2	1	1	1	2	1	1	1	1	1	1	1	1	495	Middle	61	0	2	61	1830
668	48	0	1	2	1	3	3	1	1	2	1	2	1	1	1	1	1	1	1	477	Middle	48	0	3	48	1440
669	63	0	2	2	1	2	2	1	1	2	1	1	1	1	1	1	1	1	1	456	Middle	63	0	2	63	1890
670	11	1	2	2	1	1	1	1	1	2	1	1	1	1	1	1	1	1	1	448	Middle	11	1	1	11	330
671	13	1	2	2	1	2	2	1	1	1	2	1	2	1	1	1	1	1	1	490	Middle	13	1	2	13	390
672	63	0	2	3	2	1	1	1	1	2	2	1	1	1	1	1	1	1	1	466	Middle	63	0	1	63	1890
673	15	1	1	2	1	2	2	1	1	3	2	1	2	1	1	2	1	1	1	465	Middle	15	1	2	15	450
674	64	0	1	3	1	3	3	1	1	4	2	2	1	1	1	2	1	1	1	443	Low	64	0	3	64	1920
675	1	1	2	2	1	3	3	1	1	1	2	2	1	1	1	1	1	1	1	504	Middle	1	1	3	1	30
676	36	1	2	3	1	1	1	1	1	2	1	1	1	1	1	2	1	1	1	454	Middle	36	1	1	36	1080
677	0	1	2	2	1	3	3	1	1	1	2	2	2	1	1	2	1	1	1	517	High	0	1	3	0	0
678	57	0	2	2	1	1	1	1	1	1	2	2	1	2	1	1	1	1	1	492	Middle	57	0	1	57	1710
679	62	0	1	3	2	1	1	1	1	2	2	1	1	1	1	1	1	1	1	466	Middle	62	0	1	62	1860
680	44	1	1	2	2	1	1	1	1	1	2	1	1	1	1	2	1	1	1	493	Middle	44	1	1	44	1320
681	81	0	2	2	2	1	1	1	1	2	1	1	1	2	1	2	1	1	1	466	Middle	81	0	1	81	2430
682	19	1	2	2	1	2	2	1	1	2	2	1	1	1	1	1	1	1	1	462	Middle	19	1	2	19	570
683	34	1	2	2	1	1	1	1	1	1	2	1	1	1	1	1	1	1	1	475	Middle	34	1	1	34	1020
684	54	0	2	2	1	1	1	1	1	3	2	1	1	1	1	1	1	1	1	444	Low	54	0	1	54	1620
685	60	0	2	3	1	1	1	1	1	1	1	1	1	1	1	2	1	1	1	475	Middle	60	0	1	60	1800
686	6	1	2	2	1	2	2	1	1	2	2	1	1	1	1	2	1	1	1	468	Middle	6	1	2	6	180
687	53	0	2	2	2	1	1	1	1	3	2	1	1	1	1	1	1	1	1	456	Middle	53	0	1	53	1590
688	12	1	2	2	2	1	1	1	1	1	1	1	1	1	1	2	1	1	1	487	Middle	12	1	1	12	360
689	2	1	2	2	2	3	3	1	1	1	2	2	2	1	1	1	1	1	1	523	High	2	1	3	2	60
690	8	1	2	3	1	3	4	1	1	1	2	1	2	1	1	2	1	1	1	500	Middle	8	1	3	8	240
691	51	0	2	2	1	1	1	1	1	3	2	1	1	1	1	1	1	1	1	444	Low	51	0	1	51	1530
692	55	0	1	2	1	1	1	1	1	4	2	1	1	1	1	2	1	1	1	414	Low	55	0	1	55	1650
693	58	0	2	2	1	2	2	1	1	4	2	1	2	1	1	1	1	1	1	423	Low	58	0	2	58	1740
694	8	0	1	2	1	2	2	1	1	4	1	1	1	1	1	1	1	1	1	410	Low	8	0	2	8	240
695	53	1	2	3	1	1	1	1	1	2	2	1	1	1	1	2	1	1	1	460	Middle	53	1	1	53	1590
696	47	0	2	2	1	2	2	1	1	1	1	1	1	1	1	1	1	1	1	477	Middle	47	0	2	47	1410
697	12	1	2	2	1	4	1	1	2	2	2	2	1	1	1	1	1	1	1	504	Middle	12	1	4	12	360
698	26	1	2	2	1	2	2	1	1	2	2	1	1	2	1	2	1	1	1	468	Middle	26	1	2	26	780
699	48	0	2	2	1	2	2	1	1	2	2	1	2	1	1	1	1	1	1	469	Middle	48	0	2	48	1440
700	34	1	2	2	1	1	1	1	1	2	1	1	1	1	1	1	1	1	1	448	Middle	34	1	1	34	1020
701	45	0	2	2	2	1	1	1	1	3	1	2	1	1	1	1	1	1	1	467	Middle	45	0	1	45	1350
702	2	1	2	1	1	4	2	1	2	1	2	1	1	1	1	1	1	2	1	508	High	2	1	4	2	60
703	8	0	1	3	1	3	3	1	1	3	2	2	1	1	1	1	1	1	1	473	Middle	8	0	3	8	240
704	42	0	2	3	1	1	1	1	1	4	2	1	1	1	1	1	1	1	1	408	Low	42	0	1	42	1260
705	41	0	2	2	2	2	2	1	1	1	2	1	1	1	1	1	1	1	1	495	Middle	41	0	2	41	1230
706	29	1	2	2	1	2	2	1	1	3	1	1	1	1	1	2	1	1	1	452	Middle	29	1	2	29	870
707	46	0	1	2	1	1	1	1	1	4	2	1	1	1	1	2	1	1	1	414	Low	46	0	1	46	1380
708	30	0	1	2	1	2	2	1	1	3	2	1	1	1	1	1	1	1	1	452	Middle	30	0	2	30	900
709	3	1	1	2	2	4	4	2	2	4	2	1	2	1	1	1	1	1	2	460	Middle	3	1	4	3	90
710	42	0	2	2	1	1	1	1	1	2	1	1	1	2	1	1	1	1	1	448	Middle	42	0	1	42	1260
711	32	0	1	2	1	1	1	1	1	4	2	1	1	1	1	1	1	1	1	408	Low	32	0	1	32	960
712	41	0	2	2	1	1	1	1	1	1	2	1	1	1	1	1	1	1	1	475	Middle	41	0	1	41	1230
713	13	1	2	3	2	3	3	1	1	3	2	1	2	1	1	1	1	1	1	475	Middle	13	1	3	13	390
714	0	1	2	2	2	4	2	1	2	1	2	2	2	1	1	1	1	1	1	544	High	0	1	4	0	0
715	38	0	2	2	1	1	1	1	1	2	1	1	1	1	1	1	1	1	1	448	Middle	38	0	1	38	1140
716	37	0	2	2	1	2	2	1	1	1	2	1	1	1	1	1	1	1	1	483	Middle	37	0	2	37	1110
717	99	0	2	2	1	1	1	1	1	4	2	1	1	1	1	1	1	1	1	408	Low	99	0	1	99	2970
718	67	0	2	2	1	2	2	1	1	4	1	1	2	1	1	1	1	1	1	417	Low	67	0	2	67	2010
719	64	0	2	2	1	1	1	1	1	4	2	1	1	1	1	2	1	1	1	414	Low	64	0	1	64	1920
720	41	0	1	2	1	1	1	1	1	1	1	1	1	2	1	2	1	1	1	475	Middle	41	0	1	41	1230
721	44	1	2	2	1	1	1	1	1	2	1	1	1	2	1	2	1	1	1	454	Middle	44	1	1	44	1320
722	5	1	2	2	1	3	3	1	1	1	2	2	1	2	2	2	1	1	1	510	High	5	1	3	5	150
723	25	1	2	2	2	4	1	2	1	1	1	1	1	2	1	2	1	1	1	520	High	25	1	4	25	750
724	48	1	2	2	1	1	1	1	1	2	1	1	1	2	1	2	1	1	1	454	Middle	48	1	1	48	1440
725	29	1	2	2	1	1	1	1	1	1	1	1	1	2	1	2	1	1	1	475	Middle	29	1	1	29	870
726	17	1	1	2	2	1	1	1	1	1	2	1	1	2	1	2	1	1	1	493	Middle	17	1	1	17	510
727	27	1	1	2	1	3	3	1	1	1	2	1	2	2	2	2	1	1	1	500	Middle	27	1	3	27	810
728	11	1	2	2	1	1	1	1	1	2	2	1	1	2	1	2	1	1	1	460	Middle	11	1	1	11	330
729	67	0	2	2	1	2	2	1	1	2	2	1	1	2	1	2	1	1	1	468	Middle	67	0	2	67	2010
730	1	1	2	2	1	2	2	1	1	1	2	2	2	2	2	1	1	1	1	507	High	1	1	2	1	30
731	22	1	1	2	1	2	2	1	1	1	2	1	1	2	1	1	1	1	1	483	Middle	22	1	2	22	660
732	7	1	2	2	1	1	1	1	1	1	1	2	1	2	2	2	1	1	1	492	Middle	7	1	1	7	210
733	1	1	2	2	2	3	3	1	1	1	2	2	2	2	2	1	1	1	1	523	High	1	1	3	1	30
734	4	1	2	2	1	1	1	1	1	1	1	1	1	2	1	1	1	1	1	469	Middle	4	1	1	4	120
735	15	1	2	2	1	1	1	1	1	1	2	1	1	2	1	2	1	1	1	481	Middle	15	1	1	15	450
736	8	1	1	2	1	2	2	1	1	3	2	1	1	2	1	2	1	1	1	458	Middle	8	1	2	8	240
737	14	1	2	2	1	3	3	1	1	1	2	2	1	2	2	2	1	1	1	510	High	14	1	3	14	420
738	9	1	2	2	1	3	3	1	1	1	2	2	1	2	2	2	1	1	1	510	High	9	1	3	9	270
739	5	1	1	2	1	1	1	1	1	1	1	2	1	2	2	2	1	1	1	492	Middle	5	1	1	5	150
740	49	0	1	2	1	1	1	1	1	1	2	1	1	2	1	1	1	1	1	475	Middle	49	0	1	49	1470
741	23	1	2	2	2	1	1	1	1	1	2	1	1	2	2	2	1	1	1	493	Middle	23	1	1	23	690
742	9	1	1	2	1	2	2	1	1	4	2	1	1	2	2	1	1	1	1	416	Low	9	1	2	9	270
743	21	1	1	2	1	2	2	1	1	3	1	1	2	2	2	1	1	1	1	453	Middle	21	1	2	21	630
744	26	1	2	2	1	1	1	1	1	2	2	1	1	2	1	1	1	1	1	454	Middle	26	1	1	26	780
745	37	0	1	2	2	2	2	1	1	4	2	1	2	2	2	1	1	1	1	435	Low	37	0	2	37	1110
746	47	1	2	2	2	2	2	1	1	1	2	1	1	2	1	1	1	1	1	495	Middle	47	1	2	47	1410
747	0	1	2	2	1	3	3	1	1	1	1	2	1	1	1	1	1	1	1	498	Middle	0	1	3	0	0
748	63	1	1	2	1	1	1	1	1	1	2	2	1	1	1	2	1	1	1	498	Middle	63	1	1	63	1890
749	43	1	2	2	1	2	2	1	1	1	2	1	1	1	2	1	1	1	1	483	Middle	43	1	2	43	1290
750	103	0	2	2	1	1	1	1	1	4	2	1	1	1	2	1	1	1	1	408	Low	103	0	1	103	3090
751	44	1	2	2	1	1	1	1	1	2	2	2	1	1	2	2	1	1	1	477	Middle	44	1	1	44	1320
752	38	1	2	2	2	1	1	1	1	1	1	1	1	2	2	2	1	1	1	487	Middle	38	1	1	38	1140
753	2	1	2	2	1	1	1	1	1	1	2	2	1	1	1	1	1	1	1	492	Middle	2	1	1	2	60
754	106	0	1	2	1	1	1	1	1	1	1	1	1	1	1	2	1	1	1	475	Middle	106	0	1	106	3180
755	31	1	2	2	1	1	1	1	1	3	1	1	2	1	2	2	1	1	1	451	Middle	31	1	1	31	930
756	93	1	1	3	2	2	2	1	1	3	1	1	2	1	2	1	1	1	1	465	Middle	93	1	2	93	2790
757	38	1	1	2	1	1	1	1	1	1	2	1	1	1	1	2	1	1	1	481	Middle	38	1	1	38	1140
758	104	0	2	3	1	1	1	1	1	3	1	1	1	1	1	1	1	1	1	438	Low	104	0	1	104	3120
759	1	1	2	3	1	1	1	1	1	4	2	1	1	1	1	1	1	1	1	408	Low	1	1	1	1	30
760	39	1	2	2	2	2	2	1	1	1	2	1	1	1	1	1	1	1	1	495	Middle	39	1	2	39	1170
761	11	1	2	2	2	4	1	2	1	1	2	1	1	1	1	1	1	1	1	520	High	11	1	4	11	330
762	10	1	2	2	1	1	1	1	1	1	1	2	1	2	1	2	1	1	1	492	Middle	10	1	1	10	300
763	24	1	2	2	1	2	2	1	1	2	2	1	2	1	1	1	1	1	1	469	Middle	24	1	2	24	720
764	1	1	2	2	1	1	1	1	1	1	2	2	1	1	2	1	1	1	1	492	Middle	1	1	1	1	30
765	101	0	1	2	1	1	1	1	1	4	1	1	1	2	2	1	1	1	1	402	Low	101	0	1	101	3030
766	5	1	1	2	1	3	3	1	1	1	1	2	1	2	1	1	1	1	1	498	Middle	5	1	3	5	150
767	1	1	1	2	1	1	1	1	1	3	2	1	1	1	1	2	1	1	1	450	Middle	1	1	1	1	30
768	34	1	2	2	1	2	2	1	1	2	2	1	1	1	1	2	1	1	1	468	Middle	34	1	2	34	1020
769	49	1	2	2	2	3	3	1	1	3	1	2	1	1	2	1	1	1	1	479	Middle	49	1	3	49	1470
770	6	1	2	2	2	1	1	1	1	1	2	2	1	1	2	2	1	1	1	510	High	6	1	1	6	180
771	20	1	2	2	2	4	1	2	1	1	1	2	1	1	1	1	1	1	1	531	High	20	1	4	20	600
772	5	1	1	2	1	2	2	1	1	1	1	1	1	1	2	1	1	1	1	477	Middle	5	1	2	5	150
773	98	0	2	2	1	4	2	2	1	4	2	1	1	1	2	1	1	1	1	441	Low	98	0	4	98	2940
774	11	1	1	2	1	1	1	1	1	3	1	1	1	1	2	2	1	1	1	444	Low	11	1	1	11	330
775	2	1	2	2	1	4	1	1	2	1	2	1	1	1	1	2	2	1	1	514	High	2	1	4	2	60
776	42	1	2	2	1	2	2	1	1	1	1	1	1	1	2	2	1	1	1	483	Middle	42	1	2	42	1260
777	1	1	2	2	2	1	1	1	1	3	2	1	1	1	1	2	1	1	1	462	Middle	1	1	1	1	30
778	101	1	2	2	1	3	3	1	1	3	1	2	1	1	1	2	1	1	1	473	Middle	101	1	3	101	3030
779	30	1	2	2	1	1	1	1	1	2	2	1	1	2	2	1	1	1	1	454	Middle	30	1	1	30	900
780	2	1	2	2	2	4	3	1	2	1	2	2	1	1	2	1	1	1	1	537	High	2	1	4	2	60
781	90	0	2	2	1	1	1	1	1	3	2	1	1	1	2	1	1	1	1	444	Low	90	0	1	90	2700
782	0	1	2	2	1	4	3	1	2	1	1	2	1	1	2	1	1	1	1	519	High	0	1	4	0	0
783	17	1	2	2	2	2	2	1	1	3	2	1	2	1	2	1	1	1	1	471	Middle	17	1	2	17	510
784	56	0	2	1	1	1	1	1	1	3	2	1	1	2	1	1	1	1	1	444	Low	56	0	1	56	1680
785	62	0	2	3	1	1	1	1	1	3	1	2	1	2	1	2	1	1	1	461	Middle	62	0	1	62	1860
786	4	1	2	3	1	3	3	1	1	1	1	2	1	1	2	1	1	1	1	498	Middle	4	1	3	4	120
787	91	0	1	2	1	2	2	1	1	4	2	1	1	1	1	1	1	1	1	416	Low	91	0	2	91	2730
788	2	1	2	3	1	1	1	1	1	1	2	2	2	1	2	2	1	1	1	505	Low	2	1	1	2	60
789	72	1	2	2	1	2	2	1	1	3	1	1	1	1	2	1	1	1	1	446	Middle	72	1	2	72	2160
790	103	0	2	3	1	2	2	1	1	4	2	1	1	1	1	1	1	1	1	416	Low	103	0	2	103	3090
791	18	1	2	2	1	3	3	1	1	1	2	2	1	1	2	2	1	1	1	510	High	18	1	3	18	540
792	7	1	2	2	1	3	3	1	1	1	2	2	2	1	1	1	1	1	1	511	High	7	1	3	7	210
793	3	1	1	2	1	3	3	1	1	2	2	2	1	1	1	2	1	1	1	489	Middle	3	1	3	3	90
794	81	1	2	2	1	1	1	1	1	3	2	1	1	2	1	2	1	1	1	450	Middle	81	1	1	81	2430
795	27	1	1	2	2	2	2	1	1	1	2	1	1	1	2	2	1	1	1	501	Middle	27	1	2	27	810
796	93	0	2	2	1	1	1	1	1	3	2	1	1	1	2	2	1	1	1	450	Middle	93	0	1	93	2790
797	91	1	2	2	1	1	1	1	1	3	1	1	1	1	1	2	1	1	1	444	Low	91	1	1	91	2730
798	3	1	2	2	1	2	2	1	1	4	1	1	1	1	2	2	1	1	1	416	Low	3	1	2	3	90
799	34	1	2	2	1	1	1	1	1	3	1	1	1	1	1	1	1	1	1	438	Low	34	1	1	34	1020
800	24	1	2	2	1	2	2	1	1	1	2	1	1	1	2	1	1	1	1	483	Middle	24	1	2	24	720
801	19	1	1	2	2	2	2	1	1	2	2	1	1	1	1	1	1	1	1	474	Middle	19	1	2	19	570
802	94	0	2	2	1	1	1	1	1	4	2	2	1	1	2	1	1	1	1	425	Low	94	0	1	94	2820
803	96	0	2	2	1	2	2	1	1	4	1	1	1	1	1	1	1	1	1	410	Low	96	0	2	96	2880
804	0	1	1	3	2	1	1	1	1	1	2	2	1	1	2	2	1	1	1	510	High	0	1	1	0	0
805	93	0	2	2	1	1	1	1	1	2	2	1	1	1	2	1	1	1	1	454	Middle	93	0	1	93	2790
806	27	1	2	2	1	1	1	1	1	4	1	1	1	2	2	1	1	1	1	402	Low	27	1	1	27	810
807	38	1	1	2	1	1	1	1	1	1	1	2	1	1	1	2	1	1	1	492	Middle	38	1	1	38	1140
808	11	1	2	2	1	4	4	2	1	1	2	2	2	1	1	1	1	1	1	532	High	11	1	4	11	330
809	94	0	2	3	2	2	2	1	1	3	1	1	1	1	2	1	1	1	1	458	Middle	94	0	2	94	2820
810	6	1	2	3	2	3	3	1	1	3	2	2	1	1	1	1	1	1	1	485	Middle	6	1	3	6	180
811	105	0	2	2	1	1	1	1	1	4	2	1	1	1	2	1	1	1	1	408	Low	105	0	1	105	3150
812	30	1	2	2	1	1	1	1	1	1	1	2	1	1	2	2	1	1	1	492	Middle	30	1	1	30	900
813	84	0	2	2	1	1	1	1	1	4	2	1	1	1	2	1	1	1	1	408	Low	84	0	1	84	2520
814	6	1	2	3	1	4	1	2	1	3	2	2	1	1	1	1	1	1	1	494	Middle	6	1	4	6	180
815	93	0	2	2	1	4	2	2	2	2	2	1	1	1	1	1	1	1	1	487	Middle	93	0	4	93	2790
816	6	1	1	2	1	3	3	1	1	1	2	2	2	1	1	1	1	1	1	511	High	6	1	3	6	180
817	34	1	2	1	1	2	2	1	1	1	2	1	1	1	1	1	1	1	1	483	Middle	34	1	2	34	1020
818	91	0	2	2	1	1	1	1	1	1	1	1	1	1	2	1	1	1	1	469	Middle	91	0	1	91	2730
819	0	1	1	2	2	1	1	1	1	3	2	1	1	1	1	2	1	1	1	462	Middle	0	1	1	0	0
820	1	1	2	2	1	4	1	1	2	1	2	2	1	1	1	1	1	1	2	525	High	1	1	4	1	30
821	0	1	1	2	2	3	3	1	1	1	2	2	2	1	1	1	1	1	1	523	High	0	1	3	0	0
822	27	1	1	2	1	1	1	1	1	1	2	2	2	1	1	1	1	1	1	499	Middle	27	1	1	27	810
823	36	1	2	2	1	2	2	1	1	2	1	1	1	2	2	1	1	1	1	456	Middle	36	1	2	36	1080
824	1	1	1	1	1	4	4	1	2	1	2	2	2	1	1	1	1	1	2	532	High	1	1	4	1	30
825	32	1	2	2	1	3	3	1	1	1	2	2	1	1	1	1	1	1	1	504	Middle	32	1	3	32	960
826	85	0	2	2	1	1	1	1	1	2	1	1	1	2	2	1	1	1	1	448	Middle	85	0	1	85	2550
827	31	1	1	2	1	2	2	1	1	2	1	1	1	1	2	1	1	1	1	456	Middle	31	1	2	31	930
828	88	0	2	2	1	1	1	1	1	4	1	1	1	1	2	1	1	1	1	402	Low	88	0	1	88	2640
829	1	1	2	2	1	4	3	1	2	1	2	2	2	1	1	1	2	1	2	532	High	1	1	4	1	30
830	29	1	2	3	1	2	2	1	1	3	1	1	1	1	1	2	1	1	1	452	Middle	29	1	2	29	870
831	37	1	1	2	1	2	2	1	1	1	2	1	1	1	1	1	1	1	1	483	Middle	37	1	2	37	1110
832	28	1	2	2	2	2	2	1	1	4	1	1	1	1	2	1	1	1	1	422	Low	28	1	2	28	840
833	45	1	2	2	1	3	3	1	1	1	2	2	1	1	1	2	1	1	1	510	High	45	1	3	45	1350
834	56	1	2	2	1	1	1	1	1	3	1	1	1	1	1	2	1	1	1	444	Low	56	1	1	56	1680
835	77	0	2	2	1	1	1	1	1	3	2	2	1	1	1	1	1	1	1	461	Middle	77	0	1	77	2310
836	86	0	2	2	1	2	2	1	1	4	2	1	1	1	1	1	1	1	1	416	Low	86	0	2	86	2580
837	82	0	2	2	1	1	1	1	1	4	1	1	1	1	1	1	1	1	1	402	Low	82	0	1	82	2460
838	72	0	1	2	1	3	3	1	1	4	2	2	1	2	2	1	1	1	1	437	Low	72	0	3	72	2160
839	22	1	2	2	1	1	1	1	1	1	1	1	1	1	2	1	1	1	1	469	Middle	22	1	1	22	660
840	51	0	1	2	1	1	1	1	1	4	1	1	1	2	1	1	1	1	1	402	Low	51	0	1	51	1530
841	76	1	2	2	1	2	2	1	1	4	2	1	1	1	1	1	1	1	1	416	Low	76	1	2	76	2280
842	30	0	2	2	1	2	2	1	1	1	1	1	1	2	2	2	1	1	1	483	Middle	30	0	2	30	900
843	74	0	2	2	1	1	1	1	1	4	1	1	1	1	2	1	1	1	1	402	Low	74	0	1	74	2220
844	26	1	2	2	1	2	2	1	1	3	1	1	1	1	2	1	1	1	1	446	Middle	26	1	2	26	780
845	54	1	2	2	1	4	2	1	2	1	2	1	1	1	2	2	1	1	1	514	High	54	1	4	54	1620
846	20	1	1	2	1	2	2	1	1	2	2	1	1	1	1	1	1	1	1	462	Middle	20	1	2	20	600
847	4	1	2	2	2	2	2	1	1	3	2	1	2	1	1	1	1	1	1	471	Middle	4	1	2	4	120
848	86	0	2	2	1	1	1	1	1	1	2	1	1	1	1	2	1	1	1	481	Middle	86	0	1	86	2580
849	24	1	2	2	2	1	1	1	1	1	2	1	1	1	2	1	1	1	1	487	Middle	24	1	1	24	720
850	71	0	2	2	1	1	1	1	1	3	1	1	1	1	2	1	1	1	1	438	Low	71	0	1	71	2130
851	63	1	2	2	1	1	1	1	1	2	1	1	1	1	1	1	1	1	1	448	Middle	63	1	1	63	1890
852	82	0	1	2	1	2	2	1	1	1	2	1	2	1	2	2	1	1	1	496	Middle	82	0	2	82	2460
853	83	0	2	2	1	2	2	1	1	4	1	1	1	1	2	1	1	1	1	410	Low	83	0	2	83	2490
854	58	1	2	2	2	2	2	1	1	1	2	1	1	1	1	1	1	1	1	495	Middle	58	1	2	58	1740
855	11	1	2	2	1	4	1	2	1	1	2	1	1	1	1	1	1	1	1	508	High	11	1	4	11	330
856	3	1	2	2	2	4	3	2	1	1	2	2	2	1	1	1	1	1	1	544	High	3	1	4	3	90
857	28	1	1	2	2	1	1	1	1	1	1	2	1	1	1	2	1	1	1	504	Middle	28	1	1	28	840
858	30	1	1	3	2	3	4	1	1	4	2	1	2	1	1	1	1	1	1	439	Low	30	1	3	30	900
859	0	1	2	3	1	1	1	1	1	1	2	2	1	1	1	1	1	1	1	492	Middle	0	1	1	0	0
860	3	1	2	2	1	4	3	2	2	1	2	2	2	1	1	1	1	1	1	532	High	3	1	4	3	90
861	83	0	1	3	1	2	2	1	1	4	2	1	1	1	1	2	1	1	1	422	Low	83	0	2	83	2490
862	0	1	2	2	2	2	2	1	1	1	2	1	2	1	1	1	1	1	1	502	Middle	0	1	2	0	0
863	18	1	2	2	1	3	3	1	1	1	2	2	1	1	1	1	1	1	1	504	Middle	18	1	3	18	540
864	87	0	2	3	1	2	2	1	1	3	2	1	2	1	2	1	1	1	1	459	Middle	87	0	2	87	2610
865	45	1	2	2	1	1	1	1	1	3	1	1	1	1	2	1	1	1	1	438	Low	45	1	1	45	1350
866	54	1	2	2	1	1	1	1	1	1	1	2	1	1	1	1	1	1	1	486	Middle	54	1	1	54	1620
867	3	1	2	2	1	2	2	1	1	1	2	1	1	1	2	1	1	1	1	483	Middle	3	1	2	3	90
868	38	0	2	2	1	2	2	1	1	4	1	1	1	2	2	1	1	1	1	410	Low	38	0	2	38	1140
869	76	0	2	2	2	2	2	1	1	4	1	1	1	1	2	2	1	1	1	428	Low	76	0	2	76	2280
870	81	0	2	2	2	1	1	1	1	3	1	1	1	1	2	2	1	1	1	456	Middle	81	0	1	81	2430
871	21	1	1	2	1	3	3	1	1	1	2	2	1	2	1	2	1	1	1	510	High	21	1	3	21	630
872	16	1	2	2	1	2	2	1	1	1	2	1	1	1	2	1	1	1	1	483	Middle	16	1	2	16	480
873	77	0	1	2	1	2	2	1	1	1	2	1	1	1	2	2	1	1	1	489	Middle	77	0	2	77	2310
874	47	1	2	2	1	2	2	1	1	2	1	2	2	1	2	2	1	1	1	486	Middle	47	1	2	47	1410
875	80	0	2	2	1	3	3	1	1	3	2	2	1	2	2	1	1	1	1	473	Middle	80	0	3	80	2400
876	5	1	2	2	1	3	3	1	1	1	2	2	2	1	1	1	1	1	1	511	High	5	1	3	5	150
877	20	1	2	2	1	1	1	1	1	3	1	1	1	1	2	2	1	1	1	444	Low	20	1	1	20	600
878	4	1	2	2	1	3	3	1	1	1	2	2	2	1	1	1	1	1	1	511	High	4	1	3	4	120
879	2	1	2	2	1	1	1	1	1	2	1	1	1	1	2	1	1	1	1	448	Middle	2	1	1	2	60
880	11	1	2	2	1	2	2	1	1	3	2	1	2	1	2	1	1	1	1	459	Middle	11	1	2	11	330
881	9	1	2	2	1	1	1	1	1	2	2	1	1	1	2	1	1	1	1	454	Middle	9	1	1	9	270
882	84	0	2	2	1	3	3	1	1	2	1	2	1	2	1	1	1	1	1	477	Middle	84	0	3	84	2520
883	79	0	1	2	1	1	1	1	1	2	1	1	1	1	2	1	1	1	1	448	Middle	79	0	1	79	2370
884	74	0	2	2	1	2	2	1	1	3	2	1	1	1	1	1	1	1	1	452	Middle	74	0	2	74	2220
885	3	1	2	2	1	3	3	1	1	1	2	2	1	1	2	1	1	1	1	504	Middle	3	1	3	3	90
886	2	1	2	2	1	3	3	1	1	1	2	2	2	2	2	1	1	1	1	511	High	2	1	3	2	60
887	13	1	2	2	1	3	3	1	1	3	1	2	1	2	2	1	1	1	1	467	Middle	13	1	3	13	390
888	0	1	1	2	1	1	1	1	1	1	2	2	1	1	1	2	1	1	1	498	Middle	0	1	1	0	0
889	3	1	1	2	2	1	1	1	1	1	2	2	1	1	1	2	1	1	1	510	High	3	1	1	3	90
890	52	1	2	2	1	4	1	1	2	1	1	2	1	1	1	1	1	1	2	519	High	52	1	4	52	1560
891	12	1	1	2	2	1	1	1	1	1	2	2	1	1	2	2	1	1	1	510	High	12	1	1	12	360
892	72	0	2	2	1	2	2	1	1	2	2	1	1	1	1	2	1	1	1	468	Middle	72	0	2	72	2160
893	72	0	1	2	1	1	1	1	1	2	2	1	1	1	1	2	1	1	1	460	Middle	72	0	1	72	2160
894	74	0	1	2	1	1	1	1	1	1	2	1	1	1	1	1	1	1	1	475	Middle	74	0	1	74	2220
895	79	0	2	2	1	2	2	1	1	2	1	1	2	1	1	2	1	1	1	469	Middle	79	0	2	79	2370
896	2	1	2	2	1	3	3	1	1	1	2	1	2	1	1	1	1	1	1	494	Middle	2	1	3	2	60
897	81	0	1	3	2	2	2	1	1	3	2	2	2	1	2	2	1	1	1	494	Middle	81	0	2	81	2430
898	18	1	2	2	1	2	2	1	1	1	2	1	1	1	1	1	1	1	1	483	Middle	18	1	2	18	540
899	32	1	2	2	1	2	2	1	1	4	1	1	2	2	2	1	1	1	1	417	Low	32	1	2	32	960
900	85	0	2	2	1	1	1	1	1	4	1	1	1	1	1	1	1	1	1	402	Low	85	0	1	85	2550
901	92	0	2	2	1	1	1	1	1	4	2	1	1	1	1	1	1	1	1	408	Low	92	0	1	92	2760
902	6	1	2	3	1	3	3	1	1	1	1	2	1	1	2	2	1	1	1	504	Middle	6	1	3	6	180
903	78	1	2	2	1	2	2	1	1	2	2	1	1	1	1	1	1	1	1	462	Middle	78	1	2	78	2340
904	22	1	2	3	1	2	2	1	1	1	2	1	1	1	1	2	1	1	1	489	Middle	22	1	2	22	660
905	4	1	2	3	1	3	4	1	1	1	2	2	2	1	2	1	1	1	1	511	High	4	1	3	4	120
906	89	0	2	2	1	1	1	1	1	4	2	1	1	1	2	1	1	1	1	408	Low	89	0	1	89	2670
907	12	1	2	2	1	1	1	1	1	1	2	2	1	1	1	1	1	1	1	492	Middle	12	1	1	12	360
908	31	1	2	2	1	1	1	1	1	1	1	1	1	1	2	2	1	1	1	475	Middle	31	1	1	31	930
909	73	0	2	2	2	1	1	1	1	2	2	1	1	1	2	1	1	1	1	466	Middle	73	0	1	73	2190
910	70	0	1	2	1	1	1	1	1	3	1	1	1	2	2	1	1	1	1	438	Low	70	0	1	70	2100
911	26	1	2	2	1	3	3	1	1	1	1	2	2	2	1	1	1	1	1	505	Low	26	1	3	26	780
912	11	1	2	2	2	2	2	1	1	1	1	1	1	1	2	2	1	1	1	495	Middle	11	1	2	11	330
913	69	0	1	2	1	1	1	1	1	2	2	1	1	1	2	1	1	1	1	454	Middle	69	0	1	69	2070
914	70	0	2	3	1	2	2	1	1	4	1	1	1	1	1	1	1	1	1	410	Low	70	0	2	70	2100
915	71	0	2	2	1	2	2	1	1	4	1	2	2	1	2	1	1	1	1	434	Low	71	0	2	71	2130
916	50	1	2	2	1	1	1	1	1	2	1	1	1	1	1	2	1	1	1	454	Middle	50	1	1	50	1500
917	49	1	1	2	1	2	2	1	1	4	2	1	2	1	1	1	1	1	1	423	Low	49	1	2	49	1470
918	6	1	2	2	1	4	1	1	2	1	2	2	1	1	1	1	1	1	1	525	High	6	1	4	6	180
919	21	1	2	2	1	2	2	1	1	1	1	1	1	1	2	1	1	1	1	477	Middle	21	1	2	21	630
920	31	0	2	3	1	1	1	1	1	3	1	1	1	2	2	1	1	1	1	438	Low	31	0	1	31	930
921	6	1	2	2	1	3	3	1	1	1	1	2	1	1	2	1	1	1	1	498	Middle	6	1	3	6	180
922	67	0	2	2	1	2	2	1	1	4	1	1	1	2	2	2	1	1	1	416	Low	67	0	2	67	2010
923	2	1	2	2	2	3	3	1	1	1	2	2	1	1	1	1	1	1	1	516	High	2	1	3	2	60
924	67	0	2	3	1	1	1	1	1	3	2	2	1	1	1	1	1	1	1	461	Middle	67	0	1	67	2010
925	73	0	2	2	1	1	1	1	1	1	2	2	1	1	1	1	1	1	1	492	Middle	73	0	1	73	2190
926	6	1	2	2	1	1	1	1	1	1	2	2	1	1	1	1	1	1	1	492	Middle	6	1	1	6	180
927	15	0	2	3	2	2	2	1	1	3	2	2	2	1	2	2	1	1	1	494	Middle	15	0	2	15	450
928	59	0	2	2	1	3	3	1	1	1	2	2	1	1	2	1	1	1	1	504	Middle	59	0	3	59	1770
929	6	1	2	2	2	3	3	1	1	1	1	2	2	2	2	1	1	1	1	517	High	6	1	3	6	180
930	36	1	2	2	2	2	2	1	1	3	2	1	2	1	1	1	1	1	1	471	Middle	36	1	2	36	1080
931	16	1	2	3	1	1	1	1	1	2	1	1	1	1	2	2	1	1	1	454	Middle	16	1	1	16	480
932	68	0	2	2	1	2	2	1	1	4	2	1	1	1	1	2	1	1	1	422	Low	68	0	2	68	2040
933	2	1	2	3	1	3	3	1	1	1	2	2	1	2	1	2	1	1	1	510	High	2	1	3	2	60
934	13	1	2	2	1	1	1	1	1	1	1	2	1	1	2	1	1	1	1	486	Middle	13	1	1	13	390
935	29	1	2	2	1	1	1	1	1	1	1	1	1	2	2	1	1	1	1	469	Middle	29	1	1	29	870
936	68	0	1	3	1	1	1	1	1	3	2	1	1	1	2	1	1	1	1	444	Low	68	0	1	68	2040
937	67	0	2	2	1	2	2	1	1	3	1	1	1	2	1	1	1	1	1	446	Middle	67	0	2	67	2010
938	4	1	2	2	1	1	1	1	1	1	1	1	1	1	1	1	1	1	1	469	Middle	4	1	1	4	120
939	26	1	2	2	2	2	2	1	1	3	1	2	2	1	2	1	1	1	1	482	Middle	26	1	2	26	780
940	49	1	2	2	1	2	2	1	1	1	2	1	1	2	1	2	1	1	1	489	Middle	49	1	2	49	1470
941	1	1	2	2	2	1	1	1	1	1	2	2	1	1	1	1	1	1	1	504	Middle	1	1	1	1	30
942	66	0	2	2	1	1	1	1	1	3	2	1	1	1	2	1	1	1	1	444	Low	66	0	1	66	1980
943	11	1	2	2	1	1	1	1	1	2	2	1	1	2	2	2	1	1	1	460	Middle	11	1	1	11	330
944	32	1	2	2	1	1	1	1	1	3	2	1	1	1	2	1	1	1	1	444	Low	32	1	1	32	960
945	65	0	2	2	1	2	2	1	1	3	2	2	2	1	2	1	1	1	1	476	Middle	65	0	2	65	1950
946	15	1	2	2	1	1	1	1	1	1	1	2	1	1	2	2	1	1	1	492	Middle	15	1	1	15	450
947	27	1	1	2	1	1	1	1	1	2	1	1	1	1	1	2	1	1	1	454	Middle	27	1	1	27	810
948	66	0	2	2	1	2	2	1	1	1	1	1	1	1	1	1	1	1	1	477	Middle	66	0	2	66	1980
949	3	1	2	2	1	1	1	1	1	1	2	1	1	1	1	2	1	1	1	481	Middle	3	1	1	3	90
950	61	0	2	3	1	1	1	1	1	3	1	1	1	1	2	1	1	1	1	438	Low	61	0	1	61	1830
951	20	1	1	1	2	1	1	1	1	3	2	1	1	1	1	1	1	1	1	456	Middle	20	1	1	20	600
952	3	1	2	2	1	4	2	2	1	1	1	1	1	1	1	2	1	1	1	508	High	3	1	4	3	90
953	64	0	2	2	1	1	1	1	1	4	1	1	1	2	1	1	1	1	1	402	Low	64	0	1	64	1920
954	55	0	2	2	1	2	2	1	1	2	2	1	1	1	2	2	1	1	1	468	Middle	55	0	2	55	1650
955	61	0	2	2	1	3	3	1	1	1	2	2	1	1	2	1	1	1	1	504	Middle	61	0	3	61	1830
956	46	1	2	2	1	1	1	1	1	3	2	1	1	1	1	1	1	1	1	444	Low	46	1	1	46	1380
957	64	0	2	2	1	1	1	1	1	2	1	1	1	1	1	1	1	1	1	448	Middle	64	0	1	64	1920
958	65	0	2	2	2	1	1	1	1	2	2	1	1	1	1	1	1	1	1	466	Middle	65	0	1	65	1950
959	0	1	2	2	1	4	3	2	2	1	2	2	1	1	2	1	2	1	1	525	High	0	1	4	0	0
960	3	1	2	2	1	4	1	1	2	1	2	2	1	2	2	2	2	2	1	531	High	3	1	4	3	90
961	49	0	2	2	1	1	1	1	1	4	2	1	1	1	1	1	1	1	1	408	Low	49	0	1	49	1470
962	9	1	2	2	1	1	1	1	1	1	2	2	1	1	1	2	1	1	1	498	Middle	9	1	1	9	270
963	49	1	2	2	1	1	1	1	1	1	2	2	1	1	1	1	1	1	1	492	Middle	49	1	1	49	1470
964	20	1	2	2	1	1	1	1	1	2	2	1	1	1	1	1	1	1	1	454	Middle	20	1	1	20	600
965	2	1	1	2	1	3	3	1	1	1	2	1	2	1	1	1	1	1	1	494	Middle	2	1	3	2	60
966	52	1	2	2	1	2	2	1	1	1	2	1	1	1	2	1	1	1	1	483	Middle	52	1	2	52	1560
967	2	1	1	2	1	3	3	1	1	1	2	2	1	1	2	2	1	1	1	510	High	2	1	3	2	60
968	0	1	1	3	2	1	1	1	1	1	1	1	1	1	2	1	1	1	1	481	Middle	0	1	1	0	0
969	65	0	2	1	1	2	2	1	1	2	2	1	1	1	2	1	1	1	1	462	Middle	65	0	2	65	1950
970	10	1	2	1	1	2	2	1	1	3	2	1	1	1	1	1	1	1	1	452	Middle	10	1	2	10	300
971	58	0	2	3	1	1	1	1	1	4	2	1	1	1	1	1	1	1	1	408	Low	58	0	1	58	1740
972	52	1	2	2	1	1	1	1	1	1	1	2	1	2	1	1	1	1	1	486	Middle	52	1	1	52	1560
973	59	0	1	2	1	1	1	1	1	2	2	1	1	1	1	1	1	1	1	454	Middle	59	0	1	59	1770
974	3	1	2	2	1	4	3	2	2	1	2	2	1	1	2	1	1	1	1	525	High	3	1	4	3	90
975	47	0	1	3	2	1	1	1	1	3	2	2	1	1	2	2	1	1	1	479	Middle	47	0	1	47	1410
976	17	1	1	3	2	1	1	1	1	1	2	1	1	1	2	1	1	1	1	487	Middle	17	1	1	17	510
977	20	1	2	2	1	3	3	1	1	1	2	2	2	1	1	1	1	1	1	511	High	20	1	3	20	600
978	0	1	1	1	1	4	4	1	2	1	2	2	2	1	1	2	1	2	1	538	High	0	1	4	0	0
979	15	1	2	2	1	1	1	1	1	1	2	1	1	1	2	1	1	1	1	475	Middle	15	1	1	15	450
980	57	0	2	3	1	2	2	1	1	1	2	1	1	1	2	1	1	1	1	483	Middle	57	0	2	57	1710
981	11	1	2	2	1	3	3	1	1	1	1	2	1	1	2	2	1	1	1	504	Middle	11	1	3	11	330
982	56	0	2	2	1	2	2	1	1	4	1	1	1	1	2	1	1	1	1	410	Low	56	0	2	56	1680
983	70	0	1	2	1	1	1	1	1	2	2	1	1	1	1	1	1	1	1	454	Middle	70	0	1	70	2100
984	62	0	2	2	1	1	1	1	1	2	2	1	1	1	1	1	1	1	1	454	Middle	62	0	1	62	1860
985	55	0	2	2	1	1	1	1	1	4	2	1	1	1	2	1	1	1	1	408	Low	55	0	1	55	1650
986	23	1	2	2	1	1	1	1	1	1	1	2	1	1	2	1	1	1	1	486	Middle	23	1	1	23	690
987	36	1	2	2	2	3	3	1	1	4	2	2	1	2	2	1	1	1	1	449	Middle	36	1	3	36	1080
988	59	0	2	2	1	1	1	1	1	2	2	1	1	1	1	1	1	1	1	454	Middle	59	0	1	59	1770
989	25	1	2	2	1	1	1	1	1	1	1	1	1	1	2	2	1	1	1	475	Middle	25	1	1	25	750
990	55	0	2	2	1	1	1	1	1	3	2	1	1	1	2	2	1	1	1	450	Middle	55	0	1	55	1650
991	58	0	2	2	1	1	1	1	1	2	2	1	1	1	1	1	1	1	1	454	Middle	58	0	1	58	1740
992	55	0	1	2	1	1	1	1	1	3	2	2	1	1	1	2	1	1	1	467	Middle	55	0	1	55	1650
993	59	0	2	2	1	1	1	1	1	3	1	2	1	1	2	1	1	1	1	455	Middle	59	0	1	59	1770
994	51	1	2	2	1	1	1	1	1	3	2	2	1	1	1	1	1	1	1	461	Middle	51	1	1	51	1530
995	3	1	2	2	1	2	2	1	1	1	1	1	1	1	2	1	1	1	1	477	Middle	3	1	2	3	90
996	18	1	1	2	2	2	2	1	1	1	2	1	1	1	2	1	1	1	1	495	Middle	18	1	2	18	540
997	55	0	2	2	1	3	3	1	1	3	1	2	1	1	1	1	1	1	1	467	Middle	55	0	3	55	1650
998	38	0	1	2	1	2	2	1	1	1	1	1	1	2	2	2	1	1	1	483	Middle	38	0	2	38	1140
999	58	0	2	2	2	2	2	1	1	4	2	1	1	2	2	2	1	1	1	434	Low	58	0	2	58	1740
1000	39	1	2	3	1	4	1	2	1	3	1	2	1	1	2	2	1	1	1	494	Middle	39	1	4	39	1170
1001	13	1	2	2	1	2	2	1	1	1	1	2	2	1	1	1	1	1	1	501	Middle	13	1	2	13	390
1002	0	1	1	2	2	4	3	1	2	1	2	2	2	1	2	2	1	1	1	550	High	0	1	4	0	0
1003	60	0	2	2	1	2	2	1	1	2	2	1	1	2	2	2	1	1	1	468	Middle	60	0	2	60	1800
1004	59	0	2	2	1	1	1	1	1	1	1	1	1	1	2	1	1	1	1	469	Middle	59	0	1	59	1770
1005	19	1	2	2	1	2	2	1	1	1	2	1	1	1	1	1	1	1	1	483	Middle	19	1	2	19	570
1006	51	0	1	1	1	1	1	1	1	4	1	1	1	1	2	1	1	1	1	402	Low	51	0	1	51	1530
1007	3	1	2	2	2	4	4	2	2	1	1	2	2	1	1	1	1	1	1	538	High	3	1	4	3	90
1008	52	0	2	2	1	1	1	1	1	3	1	2	1	1	1	2	1	1	1	461	Middle	52	0	1	52	1560
1009	4	1	2	2	1	2	2	1	1	2	1	2	2	1	2	2	1	1	1	486	Middle	4	1	2	4	120
1010	7	1	2	2	1	2	2	1	1	1	2	1	1	1	1	1	1	1	1	483	Middle	7	1	2	7	210
1011	51	0	2	2	1	1	1	1	1	2	1	1	1	1	1	1	1	1	1	448	Middle	51	0	1	51	1530
1012	1	1	2	3	1	2	2	1	1	1	2	2	2	1	2	2	1	1	1	513	High	1	1	2	1	30
1013	11	1	2	2	1	1	1	1	1	3	1	2	1	1	2	1	1	1	1	455	Middle	11	1	1	11	330
1014	31	1	2	2	1	1	1	1	1	1	2	1	1	1	1	1	1	1	1	475	Middle	31	1	1	31	930
1015	39	0	2	2	1	1	1	1	1	2	2	1	1	1	1	1	1	1	1	454	Middle	39	0	1	39	1170
1016	49	0	2	2	1	1	1	1	1	1	1	1	1	1	1	2	1	1	1	475	Middle	49	0	1	49	1470
1017	18	1	2	3	1	4	2	2	1	1	2	1	1	1	1	1	1	1	1	508	High	18	1	4	18	540
1018	51	0	2	3	1	2	2	1	1	1	1	1	1	1	1	1	1	1	1	477	Middle	51	0	2	51	1530
1019	13	1	2	3	2	4	1	2	1	2	2	1	1	2	2	1	1	1	1	499	Middle	13	1	4	13	390
1020	15	1	2	1	1	2	2	1	1	1	2	1	1	1	2	2	1	1	1	489	Middle	15	1	2	15	450
1021	24	1	2	2	1	2	2	1	1	1	2	1	1	1	1	1	1	1	1	483	Middle	24	1	2	24	720
1022	2	1	2	2	2	4	2	2	1	1	2	2	2	1	1	1	1	1	1	544	High	2	1	4	2	60
1023	9	1	1	2	1	1	1	1	1	1	2	2	1	1	1	2	1	1	1	498	Middle	9	1	1	9	270
1024	49	1	2	2	1	1	1	1	1	1	1	2	1	1	2	1	1	1	1	486	Middle	49	1	1	49	1470
1025	42	1	2	2	1	1	1	1	1	2	1	1	1	1	1	2	1	1	1	454	Middle	42	1	1	42	1260
1026	11	1	2	2	1	3	3	1	1	1	2	2	2	1	1	2	1	1	1	517	High	11	1	3	11	330
1027	48	0	2	2	1	2	2	1	1	3	1	1	2	2	1	1	1	1	1	453	Middle	48	0	2	48	1440
1028	47	0	2	2	1	2	2	1	1	4	2	1	1	1	1	1	1	1	1	416	Low	47	0	2	47	1410
1029	58	0	2	2	1	1	1	1	1	3	2	1	1	1	2	1	1	1	1	444	Low	58	0	1	58	1740
1030	9	1	2	2	1	1	1	1	1	1	2	1	1	1	1	1	1	1	1	475	Middle	9	1	1	9	270
1031	3	1	2	1	1	3	3	1	1	1	2	2	1	1	1	1	1	1	1	504	Middle	3	1	3	3	90
1032	18	1	2	2	1	2	2	1	1	1	2	1	1	1	1	2	1	1	1	489	Middle	18	1	2	18	540
1033	46	0	2	2	1	1	1	1	1	4	1	1	1	1	2	1	1	1	1	402	Low	46	0	1	46	1380
1034	47	0	2	2	1	3	3	1	1	3	2	2	1	1	1	2	1	1	1	479	Middle	47	0	3	47	1410
1035	53	0	1	2	2	3	3	1	1	3	2	1	2	1	2	1	1	1	1	475	Middle	53	0	3	53	1590
1036	7	1	2	2	1	3	3	1	1	2	1	1	2	1	2	2	1	1	1	473	Middle	7	1	3	7	210
1037	25	1	2	3	1	3	3	1	1	1	2	2	2	1	1	1	1	1	1	511	High	25	1	3	25	750
1038	19	1	1	2	1	1	1	1	1	1	2	1	1	1	1	1	1	1	1	475	Middle	19	1	1	19	570
1039	55	0	2	2	1	2	2	1	1	2	1	1	1	1	1	1	1	1	1	456	Middle	55	0	2	55	1650
1040	59	0	2	2	1	1	1	1	1	2	1	1	1	1	1	1	1	1	1	448	Middle	59	0	1	59	1770
1041	46	0	1	2	1	1	1	1	1	4	1	1	1	1	1	2	1	1	1	408	Low	46	0	1	46	1380
1042	54	0	2	2	1	2	2	1	1	4	2	1	1	1	2	1	1	1	1	416	Low	54	0	2	54	1620
1043	14	1	2	2	1	3	3	1	1	3	1	2	2	1	2	1	1	1	1	474	Middle	14	1	3	14	420
1044	23	1	2	2	1	3	3	1	1	1	2	2	1	1	2	2	1	1	1	510	High	23	1	3	23	690
1045	44	0	2	2	1	1	1	1	1	2	2	1	1	2	2	1	1	1	1	454	Middle	44	0	1	44	1320
1046	14	1	2	2	1	1	1	1	1	2	2	2	1	1	1	1	1	1	1	471	Middle	14	1	1	14	420
1047	1	1	2	2	1	4	3	2	2	1	2	2	2	1	1	1	1	1	1	532	High	1	1	4	1	30
1048	16	1	2	1	2	2	2	1	1	3	2	1	1	1	1	2	1	1	1	470	Middle	16	1	2	16	480
1049	13	1	2	2	1	2	2	1	1	1	2	1	2	1	1	1	1	1	1	490	Middle	13	1	2	13	390
1050	48	0	2	3	1	1	1	1	1	3	1	1	1	1	1	1	1	1	1	438	Low	48	0	1	48	1440
1051	38	0	2	2	1	1	1	1	1	3	2	1	1	1	1	2	1	1	1	450	Middle	38	0	1	38	1140
1052	34	1	2	2	1	2	2	1	1	3	1	1	1	1	1	1	1	1	1	446	Middle	34	1	2	34	1020
1053	0	1	2	2	1	1	1	1	1	1	1	1	1	1	1	2	1	1	1	475	Middle	0	1	1	0	0
1054	44	0	2	2	1	2	2	1	1	4	1	1	1	1	1	1	1	1	1	410	Low	44	0	2	44	1320
1055	0	1	2	2	1	1	1	1	1	1	1	1	1	2	1	1	1	1	1	469	Middle	0	1	1	0	0
1056	44	0	2	2	2	2	2	1	1	3	2	1	2	1	1	2	1	1	1	477	Middle	44	0	2	44	1320
1057	0	1	2	2	2	3	3	1	1	1	2	2	1	1	2	1	1	1	1	516	High	0	1	3	0	0
1058	19	1	2	2	1	4	3	1	2	2	2	2	1	1	2	1	1	1	1	504	Middle	19	1	4	19	570
1059	43	0	2	3	1	3	3	1	1	3	2	2	1	1	2	1	1	1	1	473	Middle	43	0	3	43	1290
1060	49	0	2	2	1	2	2	1	1	1	1	1	1	1	1	2	1	1	1	483	Middle	49	0	2	49	1470
1061	4	1	2	2	1	2	2	1	1	1	2	1	1	1	2	2	1	1	1	489	Middle	4	1	2	4	120
1062	44	0	1	2	1	1	1	1	1	3	2	1	1	1	2	1	1	1	1	444	Low	44	0	1	44	1320
1063	28	1	2	2	1	2	2	1	1	1	2	1	1	1	1	1	1	1	1	483	Middle	28	1	2	28	840
1064	36	0	1	3	1	1	1	1	1	2	1	1	1	1	1	2	1	1	1	454	Middle	36	0	1	36	1080
1065	10	0	2	3	1	4	2	2	1	1	1	1	1	1	2	2	1	1	1	508	High	10	0	4	10	300
1066	45	0	2	3	1	1	1	1	1	2	2	2	1	1	1	1	1	1	1	471	Middle	45	0	1	45	1350
1067	51	0	2	2	1	1	1	1	1	1	2	1	1	1	2	1	1	1	1	475	Middle	51	0	1	51	1530
1068	44	0	1	2	1	1	1	1	1	2	2	1	1	1	1	1	1	1	1	454	Middle	44	0	1	44	1320
1069	40	1	2	2	1	2	2	1	1	1	1	1	1	1	1	2	1	1	1	483	Middle	40	1	2	40	1200
1070	42	0	2	2	1	1	1	1	1	2	2	1	1	1	1	1	1	1	1	454	Middle	42	0	1	42	1260
1071	12	1	2	2	1	1	1	1	1	1	2	2	1	1	2	2	1	1	1	498	Middle	12	1	1	12	360
1072	12	1	2	2	1	1	1	1	1	2	2	1	1	1	2	1	1	1	1	454	Middle	12	1	1	12	360
1073	19	1	2	2	1	3	3	1	1	1	2	2	1	1	2	1	1	1	1	504	Middle	19	1	3	19	570
1074	44	0	1	2	1	1	1	1	1	2	2	1	1	1	1	1	1	1	1	454	Middle	44	0	1	44	1320
1075	25	1	2	2	1	3	4	1	1	3	2	2	2	1	1	2	1	1	1	486	Middle	25	1	3	25	750
1076	40	0	2	2	1	2	2	1	1	4	1	2	2	1	2	1	1	1	1	434	Low	40	0	2	40	1200
1077	9	1	2	2	2	1	1	1	1	1	2	2	1	1	1	1	1	1	1	504	Middle	9	1	1	9	270
1078	6	1	2	2	1	2	2	1	1	1	1	1	1	1	2	2	1	1	1	483	Middle	6	1	2	6	180
1079	16	1	2	3	2	3	3	1	1	1	2	2	1	1	2	1	1	1	1	516	High	16	1	3	16	480
1080	19	1	1	2	1	1	1	1	1	1	2	2	1	1	1	1	1	1	1	492	Middle	19	1	1	19	570
1081	41	0	2	2	1	1	1	1	1	3	1	2	1	1	1	2	1	1	1	461	Middle	41	0	1	41	1230
1082	39	0	2	2	1	1	1	1	1	1	2	1	1	1	2	1	1	1	1	475	Middle	39	0	1	39	1170
1083	31	1	2	2	1	1	1	1	1	3	1	2	1	1	1	1	1	1	1	455	Middle	31	1	1	31	930
1084	39	0	2	2	1	2	2	1	1	1	1	1	1	1	2	2	1	1	1	483	Middle	39	0	2	39	1170
1085	0	1	1	3	1	4	1	1	2	1	2	2	1	1	2	1	1	1	2	525	High	0	1	4	0	0
1086	38	0	1	3	2	2	2	1	1	3	2	1	2	1	2	2	1	1	1	477	Middle	38	0	2	38	1140
1087	42	0	1	2	1	1	1	1	1	4	1	1	1	1	2	1	1	1	1	402	Low	42	0	1	42	1260
1088	15	1	2	3	2	3	3	1	1	3	2	2	2	2	1	2	1	1	1	498	Middle	15	1	3	15	450
1089	16	1	2	3	1	3	3	1	1	3	2	2	1	1	1	1	1	1	1	473	Middle	16	1	3	16	480
1090	37	0	1	2	1	1	1	1	1	4	1	1	1	1	1	1	1	1	1	402	Low	37	0	1	37	1110
1091	38	0	2	2	1	1	1	1	1	2	2	1	1	1	1	1	1	1	1	454	Middle	38	0	1	38	1140
1092	40	0	2	2	2	1	1	1	1	2	2	1	1	2	1	2	1	1	1	472	Middle	40	0	1	40	1200
1093	46	0	2	2	1	1	1	1	1	4	2	1	1	1	1	1	1	1	1	408	Low	46	0	1	46	1380
1094	22	1	1	2	1	1	1	1	1	2	2	1	1	1	1	2	1	1	1	460	Middle	22	1	1	22	660
1095	39	0	2	2	1	1	1	1	1	3	2	1	1	1	1	1	1	1	1	444	Low	39	0	1	39	1170
1096	3	1	2	2	1	3	3	1	1	1	2	2	1	1	1	2	1	1	1	510	High	3	1	3	3	90
1097	34	1	2	2	1	2	2	1	1	2	1	1	1	1	1	1	1	1	1	456	Middle	34	1	2	34	1020
1098	39	0	1	2	1	2	2	1	1	4	2	1	1	1	1	1	1	1	1	416	Low	39	0	2	39	1170
1099	36	0	2	2	2	1	1	1	1	3	1	1	1	1	2	2	1	1	1	456	Middle	36	0	1	36	1080
1100	15	1	2	2	1	1	1	1	1	2	2	1	1	1	2	2	1	1	1	460	Middle	15	1	1	15	450
1101	70	0	1	2	1	1	1	1	1	4	2	1	1	1	1	1	1	1	1	408	Low	70	0	1	70	2100
1102	16	1	2	2	2	2	2	1	1	1	2	1	1	1	2	1	1	1	1	495	Middle	16	1	2	16	480
1103	6	1	1	2	2	4	2	1	2	3	2	2	2	1	1	1	1	1	2	513	High	6	1	4	6	180
1104	36	1	2	3	1	1	1	1	1	2	1	1	1	1	2	2	1	1	1	454	Middle	36	1	1	36	1080
1105	18	1	2	2	1	2	2	1	1	2	2	1	1	1	1	2	1	1	1	468	Middle	18	1	2	18	540
1106	14	1	1	3	2	1	1	1	1	2	2	1	1	1	1	2	1	1	1	472	Middle	14	1	1	14	420
1107	37	0	1	2	1	1	1	1	1	1	2	1	1	1	2	1	1	1	1	475	Middle	37	0	1	37	1110
1108	38	0	1	1	1	1	1	1	1	3	2	1	1	1	1	2	1	1	1	450	Middle	38	0	1	38	1140
1109	38	0	2	2	1	1	1	1	1	1	2	1	1	1	1	1	1	1	1	475	Middle	38	0	1	38	1140
1110	36	0	2	2	2	1	1	1	1	1	1	1	1	1	1	1	1	1	1	481	Middle	36	0	1	36	1080
1111	96	0	1	2	1	1	1	1	1	4	1	1	1	2	1	2	1	1	1	408	Low	96	0	1	96	2880
1112	23	1	1	2	1	1	1	1	1	3	2	1	1	2	1	2	1	1	1	450	Middle	23	1	1	23	690
1113	86	0	2	2	1	1	1	1	1	4	1	1	1	2	1	1	1	1	1	402	Low	86	0	1	86	2580
1114	59	0	2	2	2	1	1	1	1	1	2	1	1	2	1	2	1	1	1	493	Middle	59	0	1	59	1770
1115	60	0	2	2	1	1	1	1	1	2	1	1	1	2	1	2	1	1	1	454	Middle	60	0	1	60	1800
1116	13	1	2	3	1	3	4	1	1	3	2	2	2	1	2	1	1	1	1	480	Middle	13	1	3	13	390
1117	1	1	2	2	2	3	3	1	1	1	2	2	2	1	1	1	1	1	1	523	High	1	1	3	1	30
1118	1	1	2	2	1	3	4	1	1	1	1	2	2	1	1	2	1	1	1	511	High	1	1	3	1	30
1119	103	0	2	2	1	4	2	2	1	4	2	1	2	2	1	1	1	1	1	448	Middle	103	0	4	103	3090
1120	84	0	2	1	1	2	2	1	1	4	1	1	1	2	1	1	1	1	1	410	Low	84	0	2	84	2520
1121	10	1	2	2	1	3	3	1	1	3	2	2	2	1	1	1	1	1	1	480	Middle	10	1	3	10	300
1122	103	0	1	2	1	3	3	1	1	4	2	2	1	1	1	2	1	1	1	443	Low	103	0	3	103	3090
1123	0	1	2	2	2	3	3	1	1	1	2	2	2	1	1	1	1	1	1	523	High	0	1	3	0	0
1124	15	1	2	2	1	4	3	2	1	1	2	1	2	1	1	1	1	1	1	515	High	15	1	4	15	450
1125	3	1	2	1	1	4	1	2	1	1	1	1	1	1	1	1	1	1	1	502	Middle	3	1	4	3	90
1126	99	0	1	2	1	2	2	1	1	4	2	1	1	2	1	1	1	1	1	416	Low	99	0	2	99	2970
1127	1	1	2	2	2	4	2	2	2	1	2	1	1	1	1	1	1	1	1	520	High	1	1	4	1	30
1128	59	1	1	1	1	1	1	1	1	1	2	1	1	1	1	1	1	1	1	475	Middle	59	1	1	59	1770
1129	69	1	2	2	1	2	2	1	1	4	2	1	1	1	1	1	1	1	1	416	Low	69	1	2	69	2070
1130	6	1	2	2	2	3	3	1	1	3	2	2	2	1	1	1	1	1	1	492	Middle	6	1	3	6	180
1131	92	0	2	2	1	2	2	1	1	4	1	1	1	1	1	1	1	1	1	410	Low	92	0	2	92	2760
1132	5	1	1	2	2	1	1	1	1	4	1	1	1	1	1	1	1	1	1	414	Low	5	1	1	5	150
1133	77	0	2	2	2	1	1	1	1	4	1	1	1	1	1	1	1	1	1	414	Low	77	0	1	77	2310
1134	25	1	2	3	2	3	3	1	1	2	2	2	1	1	1	2	1	1	1	501	Middle	25	1	3	25	750
1135	25	1	2	2	1	2	2	1	1	1	2	1	1	2	1	2	1	1	1	489	Middle	25	1	2	25	750
1136	0	1	2	2	2	4	3	1	2	1	2	2	2	1	1	1	2	1	1	544	High	0	1	4	0	0
1137	1	1	1	2	1	3	4	1	1	1	1	2	2	1	1	2	1	1	1	511	High	1	1	3	1	30
1138	23	1	2	1	1	4	3	2	2	1	2	2	2	1	1	1	2	1	1	532	High	23	1	4	23	690
1139	3	0	2	2	1	1	1	1	1	2	2	1	1	1	1	2	1	1	1	460	Middle	3	0	1	3	90
1140	3	1	2	1	2	4	3	1	2	1	2	2	1	1	1	2	2	1	2	543	High	3	1	4	3	90
1141	2	1	2	2	2	4	3	1	2	1	2	2	2	1	1	1	1	1	1	544	High	2	1	4	2	60
1142	63	0	2	2	1	1	1	1	1	4	2	1	1	1	1	1	1	1	1	408	Low	63	0	1	63	1890
1143	63	0	2	2	1	2	2	1	1	3	2	1	1	1	1	1	1	1	1	452	Middle	63	0	2	63	1890
1144	63	0	1	2	1	1	1	1	1	4	1	1	1	1	1	1	1	1	1	402	Low	63	0	1	63	1890
1145	63	0	1	2	1	2	2	1	1	1	1	1	1	1	2	1	1	1	1	477	Middle	63	0	2	63	1890
1146	0	1	2	2	2	4	3	2	2	1	2	2	2	1	1	2	1	1	2	550	High	0	1	4	0	0
1147	35	1	2	2	2	2	2	1	1	3	1	1	2	1	2	1	1	1	1	465	Middle	35	1	2	35	1050
1148	57	0	1	2	1	1	1	1	1	4	2	1	1	1	2	1	1	1	1	408	Low	57	0	1	57	1710
1149	40	1	2	2	1	2	2	1	1	4	2	1	1	1	1	2	1	1	1	422	Low	40	1	2	40	1200
1150	94	0	2	2	1	2	2	1	1	1	1	1	1	1	1	1	1	1	1	477	Middle	94	0	2	94	2820
1151	9	1	2	2	2	2	2	1	1	3	1	1	2	1	1	1	1	1	1	465	Middle	9	1	2	9	270
1152	27	1	2	1	1	1	1	1	1	1	1	1	1	1	1	1	1	1	1	469	Middle	27	1	1	27	810
1153	23	0	1	2	1	1	1	1	1	4	2	1	1	1	2	2	1	1	1	414	Low	23	0	1	23	690
1154	46	0	1	2	1	1	1	1	1	4	1	1	1	1	1	1	1	1	1	402	Low	46	0	1	46	1380
1155	9	1	2	2	2	2	2	1	1	3	2	1	2	1	1	1	1	1	1	471	Middle	9	1	2	9	270
1156	29	1	2	1	2	3	3	1	1	3	2	2	2	1	1	1	1	1	1	492	Middle	29	1	3	29	870
1157	14	1	1	2	1	4	4	1	2	1	1	2	2	1	1	1	1	1	1	526	High	14	1	4	14	420
1158	48	0	2	2	1	1	1	1	1	1	2	1	1	1	1	2	1	1	1	481	Middle	48	0	1	48	1440
1159	38	0	2	2	2	1	1	1	1	3	1	1	1	1	1	1	1	1	1	450	Middle	38	0	1	38	1140
1160	5	1	2	2	1	1	1	1	1	2	2	1	1	1	1	2	1	1	1	460	Middle	5	1	1	5	150
1161	1	1	2	2	1	3	3	1	1	3	2	1	2	2	1	1	1	1	1	463	Middle	1	1	3	1	30
1162	3	1	2	2	2	3	3	1	1	1	2	2	1	2	1	1	1	1	1	516	High	3	1	3	3	90
1163	10	1	2	1	2	2	2	1	1	1	2	1	1	1	1	1	1	1	1	495	Middle	10	1	2	10	300
1164	2	1	2	2	1	3	3	1	1	1	1	2	2	1	1	2	1	1	1	511	High	2	1	3	2	60
1165	106	0	2	2	1	2	2	1	1	4	2	1	1	1	1	1	1	1	1	416	Low	106	0	2	106	3180
1166	48	0	2	2	1	2	2	1	1	3	2	1	1	2	2	1	1	1	1	452	Middle	48	0	2	48	1440
1167	99	0	1	1	1	2	2	1	1	4	1	1	1	1	2	1	1	1	1	410	Low	99	0	2	99	2970
1168	10	1	2	2	1	4	3	2	1	1	2	2	1	2	1	2	1	1	1	531	High	10	1	4	10	300
1169	1	1	2	1	2	4	3	2	1	1	2	2	2	1	1	2	1	1	1	550	High	1	1	4	1	30
1170	3	1	2	2	2	2	2	1	1	4	2	1	1	1	1	1	1	1	1	428	Low	3	1	2	3	90
1171	3	1	2	1	1	2	2	1	1	1	2	1	1	1	1	1	1	1	1	483	Middle	3	1	2	3	90
1172	15	1	2	1	1	2	2	1	1	1	2	1	1	1	1	1	1	1	1	483	Middle	15	1	2	15	450
1173	8	1	2	1	1	3	3	1	1	3	2	1	2	1	1	1	1	1	1	463	Middle	8	1	3	8	240
1174	65	0	2	2	1	2	2	1	1	4	1	1	1	1	1	1	1	1	1	410	Low	65	0	2	65	1950
1175	3	1	1	1	1	2	2	1	1	3	2	1	1	1	1	1	1	1	1	452	Middle	3	1	2	3	90
1176	4	1	1	2	1	1	1	1	1	1	1	1	1	1	1	2	1	1	1	475	Middle	4	1	1	4	120
1177	3	1	2	1	2	1	1	1	1	1	1	1	1	1	1	2	1	1	1	487	Middle	3	1	1	3	90
1178	1	1	2	1	1	3	3	1	1	1	2	2	1	1	1	2	1	1	1	510	High	1	1	3	1	30
1179	51	1	2	1	1	3	3	1	1	1	2	2	2	1	1	1	1	1	1	511	High	51	1	3	51	1530
1180	7	1	2	2	1	2	2	1	1	1	2	1	2	2	1	1	1	1	1	490	Middle	7	1	2	7	210
1181	11	1	2	2	1	2	2	1	1	4	2	1	1	1	1	1	1	1	1	416	Low	11	1	2	11	330
1182	2	1	2	2	1	3	3	1	1	1	2	2	2	2	1	1	1	1	1	511	High	2	1	3	2	60
1183	33	1	2	2	1	2	2	1	1	3	1	1	2	1	1	1	1	1	1	453	Middle	33	1	2	33	990
1184	10	1	2	2	1	4	3	2	2	1	2	2	2	1	1	1	1	1	1	532	High	10	1	4	10	300
1185	25	1	2	2	2	1	1	1	1	3	2	1	1	1	1	1	1	1	1	456	Middle	25	1	1	25	750
1186	55	0	2	1	1	1	1	1	1	4	2	1	1	1	1	1	1	1	1	408	Low	55	0	1	55	1650
1187	54	0	2	3	1	1	1	1	1	4	2	1	1	1	1	1	1	1	1	408	Low	54	0	1	54	1620
1188	2	1	2	2	1	2	2	1	1	1	2	1	1	1	1	2	1	1	1	489	Middle	2	1	2	2	60
1189	9	1	2	1	2	4	3	2	2	1	2	2	1	1	1	1	1	1	1	537	High	9	1	4	9	270
1190	2	1	2	2	1	3	3	1	1	1	2	2	1	1	1	2	1	1	1	510	High	2	1	3	2	60
1191	45	0	2	2	1	2	2	1	1	4	1	2	2	1	1	1	1	1	1	434	Low	45	0	2	45	1350
1192	38	0	1	1	1	1	1	1	1	3	2	1	1	1	1	1	1	1	1	444	Low	38	0	1	38	1140
1193	4	1	2	2	2	4	4	2	1	1	2	1	2	1	1	1	1	1	1	527	High	4	1	4	4	120
1194	6	1	2	2	1	2	2	1	1	2	2	1	1	1	2	1	1	1	1	462	Middle	6	1	2	6	180
1195	10	1	1	2	1	1	1	1	1	3	2	1	1	1	1	1	1	1	1	444	Low	10	1	1	10	300
1196	36	0	2	2	1	1	1	1	1	4	2	1	1	1	1	1	1	1	1	408	Low	36	0	1	36	1080
1197	37	1	2	1	1	1	1	1	1	3	2	1	1	1	1	2	1	1	1	450	Middle	37	1	1	37	1110
1198	27	1	1	2	1	1	1	1	1	1	2	1	1	2	2	1	1	1	1	475	Middle	27	1	1	27	810
1199	5	1	2	2	1	2	2	1	1	1	2	2	2	2	2	1	1	1	1	507	High	5	1	2	5	150
1200	25	1	2	1	1	3	4	1	1	3	2	2	2	2	1	1	1	1	1	480	Middle	25	1	3	25	750
1201	2	1	2	2	1	1	1	1	1	1	2	2	1	2	1	2	1	1	1	498	Middle	2	1	1	2	60
1202	10	1	2	2	1	1	1	1	1	1	2	2	1	1	1	2	1	1	1	498	Middle	10	1	1	10	300
1203	10	1	2	2	1	2	2	1	1	1	2	1	1	1	2	2	1	1	1	489	Middle	10	1	2	10	300
1204	71	1	2	1	1	2	2	1	1	3	2	1	1	2	2	1	1	1	1	452	Middle	71	1	2	71	2130
1205	6	1	2	1	1	2	2	1	1	1	2	1	1	1	1	1	1	1	1	483	Middle	6	1	2	6	180
1206	13	1	1	1	1	1	1	1	1	1	2	2	1	1	2	1	1	1	1	492	Middle	13	1	1	13	390
1207	4	1	2	2	1	1	1	1	1	1	2	1	1	1	1	1	1	1	1	475	Middle	4	1	1	4	120
1208	12	1	1	2	1	2	2	1	1	1	2	1	1	1	2	2	1	1	1	489	Middle	12	1	2	12	360
1209	45	0	1	1	1	2	2	1	1	3	2	1	2	1	2	1	1	1	1	459	Middle	45	0	2	45	1350
1210	85	1	2	2	1	2	2	1	1	1	2	2	2	1	2	1	1	1	1	507	High	85	1	2	85	2550
1211	23	1	1	2	1	1	1	1	1	1	2	1	1	1	1	1	1	1	1	475	Middle	23	1	1	23	690
1212	24	1	2	1	1	1	1	1	1	3	2	2	1	1	2	1	1	1	1	461	Middle	24	1	1	24	720
1213	74	0	2	2	1	3	3	1	1	3	2	2	2	1	1	1	1	1	1	480	Middle	74	0	3	74	2220
1214	4	1	2	1	2	1	1	1	1	3	2	2	1	1	2	1	1	1	1	473	Middle	4	1	1	4	120
1215	22	1	2	2	1	3	3	1	1	1	2	2	1	1	2	1	1	1	1	504	Middle	22	1	3	22	660
1216	70	0	2	2	1	2	2	1	1	1	1	1	1	2	2	1	1	1	1	477	Middle	70	0	2	70	2100
1217	11	1	2	2	1	2	2	1	1	3	2	2	2	1	2	1	1	1	1	476	Middle	11	1	2	11	330
1218	10	1	2	1	1	2	2	1	1	3	2	2	2	1	2	2	1	1	1	482	Middle	10	1	2	10	300
1219	6	1	2	2	1	4	3	2	1	1	2	2	1	1	2	2	1	1	1	531	High	6	1	4	6	180
1220	14	1	2	2	2	2	2	1	1	1	2	1	1	2	2	1	1	1	1	495	Middle	14	1	2	14	420
1221	52	0	1	1	1	1	1	1	1	3	2	1	1	1	1	1	1	1	1	444	Low	52	0	1	52	1560
1222	48	0	2	2	1	2	2	1	1	3	2	2	2	1	2	1	1	1	1	476	Middle	48	0	2	48	1440
1223	2	1	1	2	2	4	2	1	2	1	2	1	2	1	2	2	1	1	2	533	High	2	1	4	2	60
1224	42	0	2	3	1	2	2	1	1	1	2	1	1	1	2	1	1	1	1	483	Middle	42	0	2	42	1260
1225	43	0	2	2	1	1	1	1	1	4	2	1	1	2	2	2	1	1	1	414	Low	43	0	1	43	1290
1226	48	0	2	2	1	2	2	1	1	3	1	2	2	1	2	2	1	1	1	476	Middle	48	0	2	48	1440
1227	42	0	2	2	1	2	2	1	1	4	2	1	1	1	2	1	1	1	1	416	Low	42	0	2	42	1260
1228	1	1	2	2	1	4	3	2	2	1	1	2	2	1	2	1	1	1	1	526	High	1	1	4	1	30
1229	42	0	2	2	1	1	1	1	1	4	1	1	1	1	2	1	1	1	1	402	Low	42	0	1	42	1260
1230	37	0	1	3	1	1	1	1	1	3	1	1	1	1	2	2	1	1	1	444	Low	37	0	1	37	1110
1231	82	0	1	2	1	2	2	1	1	4	2	1	1	2	2	2	1	1	1	422	Low	82	0	2	82	2460
1232	8	1	2	2	1	1	1	1	1	1	1	1	1	2	1	2	1	1	1	475	Middle	8	1	1	8	240
1233	0	1	2	2	1	3	3	1	1	1	2	2	1	2	2	2	1	1	1	510	High	0	1	3	0	0
1234	57	0	1	2	1	1	1	1	1	4	1	1	1	2	1	2	1	1	1	408	Low	57	0	1	57	1710
1235	41	0	2	2	1	1	1	1	1	3	2	1	1	2	1	2	1	1	1	450	Middle	41	0	1	41	1230
1236	22	1	2	1	1	1	1	1	1	3	1	2	1	2	1	2	1	1	1	461	Middle	22	1	1	22	660
1237	10	1	2	2	1	2	2	1	1	1	2	1	2	2	1	1	1	1	1	490	Middle	10	1	2	10	300
1238	7	1	1	2	1	2	2	1	1	1	2	1	1	2	1	2	1	1	1	489	Middle	7	1	2	7	210
1239	32	1	2	1	1	1	1	1	1	1	2	1	1	2	1	2	1	1	1	481	Middle	32	1	1	32	960
1240	73	0	2	2	1	2	2	1	1	4	1	1	1	2	2	1	1	1	1	410	Low	73	0	2	73	2190
1241	41	1	2	2	1	1	1	1	1	1	2	1	1	1	1	1	1	1	1	475	Middle	41	1	1	41	1230
1242	0	1	2	1	1	3	3	1	1	1	2	2	2	1	1	1	1	1	1	511	High	0	1	3	0	0
1243	105	0	1	2	1	2	2	1	1	3	2	1	2	1	2	1	1	1	1	459	Middle	105	0	2	105	3150
1244	6	1	2	2	1	2	2	1	1	1	2	1	1	1	1	2	1	1	1	489	Middle	6	1	2	6	180
1245	34	1	2	1	1	2	2	1	1	1	2	1	1	1	1	1	1	1	1	483	Middle	34	1	2	34	1020
1246	99	0	2	2	1	2	2	1	1	4	2	1	2	1	1	1	1	1	1	423	Low	99	0	2	99	2970
1247	52	0	2	2	1	2	2	1	1	4	1	1	1	2	1	1	1	1	1	410	Low	52	0	2	52	1560
1248	48	0	2	1	1	1	1	1	1	4	1	1	1	2	2	1	1	1	1	402	Low	48	0	1	48	1440
1249	38	1	2	2	1	3	3	1	1	2	2	2	1	1	1	1	1	1	1	483	Middle	38	1	3	38	1140
1250	12	1	2	1	1	3	3	1	1	1	2	2	1	1	1	1	1	1	1	504	Middle	12	1	3	12	360
1251	94	0	2	2	2	2	2	1	1	4	2	1	1	1	1	1	1	1	1	428	Low	94	0	2	94	2820
1252	28	1	2	2	1	3	3	1	1	1	1	2	1	1	1	1	1	1	1	498	Middle	28	1	3	28	840
1253	42	1	2	2	1	3	3	1	1	3	2	2	2	1	1	1	1	1	1	480	Middle	42	1	3	42	1260
1254	91	0	2	2	1	1	1	1	1	2	1	1	1	1	2	1	1	1	1	448	Middle	91	0	1	91	2730
1255	89	0	2	2	1	3	3	1	1	2	2	2	1	1	2	1	1	1	1	483	Middle	89	0	3	89	2670
1256	23	1	1	1	2	2	2	1	1	4	2	1	1	1	1	1	1	1	1	428	Low	23	1	2	23	690
1257	87	0	2	2	1	3	3	1	1	1	2	2	1	1	1	1	1	1	1	504	Middle	87	0	3	87	2610
1258	1	1	2	2	2	4	3	2	2	1	2	2	1	1	1	1	1	1	2	537	High	1	1	4	1	30
1259	85	0	1	2	2	1	1	1	1	4	2	1	1	1	1	1	1	1	1	420	Low	85	0	1	85	2550
1260	6	1	2	2	1	3	3	1	1	1	2	2	2	1	1	2	1	1	1	517	High	6	1	3	6	180
1261	50	0	2	2	1	2	2	1	1	4	1	1	1	2	1	1	1	1	1	410	Low	50	0	2	50	1500
1262	30	1	2	1	1	2	2	1	1	1	2	1	2	1	2	1	1	1	1	490	Middle	30	1	2	30	900
1263	79	0	2	2	1	1	1	1	1	4	2	1	1	2	2	1	1	1	1	408	Low	79	0	1	79	2370
1264	17	1	2	2	1	2	2	1	1	3	2	2	2	2	1	2	1	1	1	482	Middle	17	1	2	17	510
1265	7	1	2	2	1	3	3	1	1	1	2	2	2	1	1	1	1	1	1	511	High	7	1	3	7	210
1266	11	1	2	2	1	2	2	1	1	1	2	2	2	2	1	2	1	1	1	513	High	11	1	2	11	330
1267	73	0	2	2	1	2	2	1	1	4	1	1	1	1	1	1	1	1	1	410	Low	73	0	2	73	2190
1268	2	1	2	1	2	4	3	2	1	1	2	2	2	1	1	1	1	1	1	544	High	2	1	4	2	60
1269	13	1	2	2	1	1	1	1	1	1	2	1	1	1	1	2	1	1	1	481	Middle	13	1	1	13	390
1270	8	1	2	2	1	3	3	1	1	1	2	2	1	1	1	1	1	1	1	504	Middle	8	1	3	8	240
1271	20	1	2	2	1	4	2	1	2	4	2	1	2	1	1	1	1	1	2	448	Middle	20	1	4	20	600
1272	67	0	2	2	1	2	2	1	1	4	2	1	1	1	1	1	1	1	1	416	Low	67	0	2	67	2010
1273	46	0	2	2	2	3	4	1	1	1	2	1	2	2	1	1	1	1	1	506	Low	46	0	3	46	1380
1274	7	1	2	2	1	3	3	1	1	1	2	1	2	1	2	1	1	1	1	494	Middle	7	1	3	7	210
1275	60	0	1	2	1	1	1	1	1	4	1	1	1	1	1	1	1	1	1	402	Low	60	0	1	60	1800
1276	21	1	1	1	1	1	1	1	1	1	2	1	1	1	1	2	1	1	1	481	Middle	21	1	1	21	630
1277	68	0	2	2	1	2	2	1	1	4	2	1	1	1	1	1	1	1	1	416	Low	68	0	2	68	2040
1278	63	0	2	2	1	1	1	1	1	4	2	1	1	1	2	1	1	1	1	408	Low	63	0	1	63	1890
1279	69	0	2	1	1	2	2	1	1	4	2	1	1	1	1	2	1	1	1	422	Low	69	0	2	69	2070
1280	66	0	1	2	1	2	2	1	1	4	2	1	1	1	2	1	1	1	1	416	Low	66	0	2	66	1980
1281	31	1	2	2	2	2	2	1	1	1	1	1	1	1	1	1	1	1	1	489	Middle	31	1	2	31	930
1282	7	1	2	1	1	3	3	1	1	1	2	2	2	1	1	1	1	1	1	511	High	7	1	3	7	210
1283	1	1	2	2	2	4	1	1	2	1	2	2	1	1	1	1	2	1	1	537	High	1	1	4	1	30
1284	58	0	2	2	1	2	2	1	1	4	1	1	2	1	2	2	1	1	1	423	Low	58	0	2	58	1740
1285	53	0	2	2	2	2	2	1	1	1	2	1	2	1	2	1	1	1	1	502	Middle	53	0	2	53	1590
1286	1	1	2	2	1	4	2	1	2	1	2	1	1	1	1	1	2	1	1	508	High	1	1	4	1	30
1287	61	0	1	2	1	2	2	1	1	4	2	1	1	1	1	1	1	1	1	416	Low	61	0	2	61	1830
1288	3	1	2	2	2	3	3	1	1	1	2	2	1	1	2	1	1	1	1	516	High	3	1	3	3	90
1289	4	1	2	2	1	3	3	1	1	1	2	2	1	1	1	2	1	1	1	510	High	4	1	3	4	120
1290	59	0	1	2	1	2	2	1	1	4	2	1	1	1	1	1	1	1	1	416	Low	59	0	2	59	1770
1291	10	1	2	2	1	1	1	1	1	1	1	2	1	1	1	1	1	1	1	486	Middle	10	1	1	10	300
1292	5	1	2	2	2	3	3	1	1	1	2	2	1	1	1	2	1	1	1	522	High	5	1	3	5	150
1293	55	0	2	2	1	2	2	1	1	4	1	1	2	1	1	1	1	1	1	417	Low	55	0	2	55	1650
1294	50	0	2	2	1	2	2	1	1	4	1	1	1	1	1	1	1	1	1	410	Low	50	0	2	50	1500
1295	40	1	2	2	1	4	3	1	2	1	2	2	1	1	1	1	1	1	1	525	High	40	1	4	40	1200
1296	0	1	2	2	2	2	2	1	1	1	2	2	2	1	1	2	1	1	1	525	High	0	1	2	0	0
1297	50	0	2	2	1	2	2	1	1	3	2	1	1	1	1	1	1	1	1	452	Middle	50	0	2	50	1500
1298	51	0	1	2	1	1	1	1	1	4	2	1	1	1	2	1	1	1	1	408	Low	51	0	1	51	1530
1299	5	1	2	1	1	3	3	1	1	1	2	2	2	1	1	2	1	1	1	517	High	5	1	3	5	150
1300	15	1	2	2	1	3	3	1	1	1	2	2	1	1	1	1	1	1	1	504	Middle	15	1	3	15	450
1301	7	1	2	2	2	1	1	1	1	1	2	2	1	1	1	1	1	1	1	504	Middle	7	1	1	7	210
1302	47	0	2	1	1	2	2	1	1	4	2	1	1	1	1	1	1	1	1	416	Low	47	0	2	47	1410
1303	45	0	2	2	1	2	2	1	1	4	1	1	1	1	1	2	1	1	1	416	Low	45	0	2	45	1350
1304	17	1	2	2	2	4	3	2	2	1	2	2	2	1	2	1	1	1	2	544	High	17	1	4	17	510
1305	16	1	2	2	1	1	1	1	1	4	1	1	1	1	2	1	1	1	1	402	Low	16	1	1	16	480
1306	37	0	2	2	1	3	3	1	1	1	2	2	1	2	1	1	1	1	1	504	Middle	37	0	3	37	1110
1307	45	0	2	1	1	2	2	1	1	4	1	1	1	1	2	1	1	1	1	410	Low	45	0	2	45	1350
1308	29	1	2	2	1	1	1	1	1	2	1	2	1	1	1	2	1	1	1	471	Middle	29	1	1	29	870
1309	36	0	2	2	1	1	1	1	1	3	1	1	1	1	1	2	1	1	1	444	Low	36	0	1	36	1080
1310	44	0	2	1	1	1	1	1	1	3	1	1	1	2	1	2	1	1	1	444	Low	44	0	1	44	1320
1311	37	0	2	2	1	2	2	1	1	3	2	1	1	1	1	2	1	1	1	458	Middle	37	0	2	37	1110
1312	41	0	1	2	1	2	2	1	1	4	2	1	1	2	2	1	1	1	1	416	Low	41	0	2	41	1230
1313	17	1	2	2	1	3	4	1	1	1	1	2	2	1	1	1	1	1	1	505	Low	17	1	3	17	510
1314	3	1	1	2	1	1	1	1	1	1	2	2	1	1	2	2	1	1	1	498	Middle	3	1	1	3	90
1315	0	1	2	2	1	3	3	1	1	1	1	2	1	1	1	2	1	1	1	504	Middle	0	1	3	0	0
1316	36	0	2	2	1	2	2	1	1	4	2	1	1	1	1	1	1	1	1	416	Low	36	0	2	36	1080
