# Supplementary material for: A Practical Nomogram and Risk Stratification System Predicting Cancer-Specific Survival for Hepatocellular Carcinoma Patients With Severe Liver Fibrosis
Source: Front Surg. 2022 Jun 16;9:920589. doi: 10.3389/fsurg.2022.920589 (PMC9243509; doi:10.3389/fsurg.2022.920589)
Supplement: Supplementary file 2 [file Table_5_v1.xlsx]

## Sheet: Sheet1
id	Time	Status	Sex	Race	Grade	AJCC	Stage_T	Stage_N	Stage_M	Surgery	AFP	Size	Extension	Number	Income	Age	DX_bone	DX_brain	DX_lung	score	group	Time	OS	group
1	28	1	2	2	1	3	3	1	1	3	2	2	2	2	2	1	1	1	1	480	Middle	28	1	3
16	0	1	1	2	1	3	4	1	1	1	2	2	2	2	2	2	1	1	1	517	High	0	1	3
22	68	0	1	2	1	2	2	1	1	2	2	1	1	2	2	2	1	1	1	468	Middle	68	0	2
23	29	1	1	2	1	1	1	1	1	1	2	1	1	1	2	2	1	1	1	481	Middle	29	1	1
24	57	1	2	1	1	1	1	1	1	1	2	2	1	2	2	2	1	1	1	498	Middle	57	1	1
32	4	1	1	2	1	3	3	1	1	1	2	2	2	1	2	1	1	1	1	511	High	4	1	3
33	25	1	2	3	2	3	3	1	1	1	2	2	1	2	2	1	1	1	1	516	High	25	1	3
36	62	1	2	3	1	1	1	1	1	2	2	1	1	1	2	2	1	1	1	460	Middle	62	1	1
40	19	1	2	3	1	1	1	1	1	1	2	2	1	1	2	2	1	1	1	498	Middle	19	1	1
45	94	0	2	3	1	1	1	1	1	3	2	2	1	1	2	1	1	1	1	461	Middle	94	0	1
48	42	1	2	2	2	1	1	1	1	4	1	1	1	1	2	2	1	1	1	420	Low	42	1	1
61	43	1	2	2	2	3	4	1	1	3	1	1	2	1	2	2	1	1	1	475	Middle	43	1	3
62	39	0	1	2	1	2	2	1	1	3	2	2	2	2	2	1	1	1	1	476	Middle	39	0	2
69	19	1	1	2	2	1	1	1	1	1	2	1	1	1	2	2	1	1	1	493	Middle	19	1	1
71	84	0	2	3	1	2	2	1	1	4	2	1	2	1	2	1	1	1	1	423	Low	84	0	2
72	86	0	2	2	1	2	2	1	1	4	1	1	1	1	2	1	1	1	1	410	Low	86	0	2
73	1	1	2	2	2	2	2	1	1	3	2	2	2	2	2	1	1	1	1	488	Middle	1	1	2
79	89	0	2	2	1	1	1	1	1	4	1	1	1	1	2	1	1	1	1	402	Low	89	0	1
85	42	1	1	3	2	2	2	1	1	2	2	1	1	1	2	2	1	1	1	480	Middle	42	1	2
90	77	0	2	2	1	1	1	1	1	4	1	1	1	1	2	1	1	1	1	402	Low	77	0	1
93	4	1	2	2	2	3	3	1	1	1	2	2	1	1	2	1	1	1	1	516	High	4	1	3
95	44	1	2	3	1	2	2	1	1	3	2	1	1	1	2	1	1	1	1	452	Middle	44	1	2
96	79	1	2	3	1	1	1	1	1	3	1	1	1	1	2	2	1	1	1	444	Low	79	1	1
108	50	1	2	2	1	2	2	1	1	1	1	1	1	1	2	2	1	1	1	483	Middle	50	1	2
113	71	0	2	2	1	1	1	1	1	4	1	1	1	2	2	1	1	1	1	402	Low	71	0	1
117	14	1	2	2	1	1	1	1	1	2	2	1	1	1	2	1	1	1	1	454	Middle	14	1	1
121	70	0	2	2	1	1	1	1	1	4	2	1	1	1	2	1	1	1	1	408	Low	70	0	1
122	49	1	2	3	1	1	1	1	1	3	1	1	1	1	2	2	1	1	1	444	Low	49	1	1
123	69	0	1	3	1	1	1	1	1	2	1	1	1	1	2	1	1	1	1	448	Middle	69	0	1
124	64	0	2	2	2	1	1	1	1	3	1	1	1	2	2	2	1	1	1	456	Middle	64	0	1
130	40	0	2	2	2	1	1	1	1	2	2	2	1	1	2	1	1	1	1	483	Middle	40	0	1
134	12	1	2	2	1	1	1	1	1	3	1	2	1	2	2	2	1	1	1	461	Middle	12	1	1
135	61	0	2	3	2	1	1	1	1	2	2	1	1	1	2	1	1	1	1	466	Middle	61	0	1
141	59	0	1	2	1	1	1	1	1	3	2	1	1	1	2	2	1	1	1	450	Middle	59	0	1
144	0	1	2	2	1	4	3	1	2	1	2	2	1	1	2	1	1	1	2	525	High	0	1	4
147	54	0	2	3	1	1	1	1	1	3	1	1	1	2	2	2	1	1	1	444	Low	54	0	1
151	53	1	2	2	1	2	2	1	1	4	2	1	1	1	2	1	1	1	1	416	Low	53	1	2
152	53	0	2	3	1	2	2	1	1	2	1	1	1	2	2	2	1	1	1	462	Middle	53	0	2
155	50	0	2	2	1	2	2	1	1	3	1	1	1	1	2	1	1	1	1	446	Middle	50	0	2
161	47	0	2	2	2	1	1	1	1	3	2	1	1	1	2	1	1	1	1	456	Middle	47	0	1
170	44	0	2	2	1	1	1	1	1	3	1	1	1	1	2	1	1	1	1	438	Low	44	0	1
171	43	0	2	2	1	1	1	1	1	2	2	1	1	1	2	1	1	1	1	454	Middle	43	0	1
173	42	0	2	3	1	1	1	1	1	3	1	1	1	1	2	1	1	1	1	438	Low	42	0	1
175	52	0	2	2	1	2	2	1	1	2	1	1	1	1	2	1	1	1	1	456	Middle	52	0	2
177	23	1	2	3	1	1	1	1	1	1	1	1	1	1	2	2	1	1	1	475	Middle	23	1	1
190	2	1	2	2	1	4	2	1	2	1	2	1	1	1	2	1	1	1	1	508	High	2	1	4
193	105	0	2	1	1	1	1	1	1	3	2	1	1	1	2	1	1	1	1	444	Low	105	0	1
195	22	1	2	2	2	1	1	1	1	3	2	2	1	1	2	1	1	1	1	473	Middle	22	1	1
202	12	1	1	2	1	2	2	1	1	1	2	1	1	1	2	2	1	1	1	489	Middle	12	1	2
205	0	1	2	1	2	3	4	1	1	3	2	2	2	1	2	1	1	1	1	492	Middle	0	1	3
207	9	1	2	2	1	1	1	1	1	1	2	1	1	2	2	1	1	1	1	475	Middle	9	1	1
208	0	1	2	2	1	4	3	2	2	1	2	2	2	2	2	2	1	1	1	538	High	0	1	4
209	89	0	2	2	2	2	2	1	1	4	2	1	1	1	2	1	1	1	1	428	Low	89	0	2
212	15	1	2	2	1	3	3	1	1	3	2	1	2	1	2	1	1	1	1	463	Middle	15	1	3
215	67	0	2	2	1	4	2	1	2	1	2	1	1	1	2	1	1	1	2	508	High	67	0	4
216	34	1	2	2	2	1	1	1	1	1	1	1	1	1	2	2	1	1	1	487	Middle	34	1	1
217	17	1	2	2	1	2	2	1	1	1	1	1	1	2	1	1	1	1	1	477	Middle	17	1	2
219	0	1	1	2	1	1	1	1	1	1	1	1	1	1	2	2	1	1	1	475	Middle	0	1	1
220	20	1	2	2	2	2	2	1	1	2	2	1	2	1	2	2	1	1	1	487	Middle	20	1	2
221	67	0	2	2	1	1	1	1	1	2	2	2	1	1	2	1	1	1	1	471	Middle	67	0	1
228	10	1	2	2	2	1	1	1	1	2	1	1	1	1	2	2	1	1	1	466	Middle	10	1	1
231	12	1	2	2	1	3	3	1	1	3	2	2	2	1	2	1	1	1	1	480	Middle	12	1	3
238	39	0	2	2	1	1	1	1	1	3	1	1	1	2	2	1	1	1	1	438	Low	39	0	1
244	105	0	1	2	1	2	2	1	1	3	2	1	1	2	1	1	1	1	1	452	Middle	105	0	2
245	41	1	1	2	1	1	1	1	1	1	2	1	1	2	1	2	1	1	1	481	Middle	41	1	1
246	10	1	2	2	1	4	1	1	2	1	1	1	1	2	1	2	1	1	2	508	High	10	1	4
249	1	1	2	2	1	3	4	1	1	1	1	2	2	2	1	2	1	1	1	511	High	1	1	3
251	6	1	1	2	1	3	3	1	1	3	2	2	2	2	1	2	1	1	1	486	Middle	6	1	3
253	7	1	2	2	2	3	3	1	1	1	2	2	1	2	1	2	1	1	1	522	High	7	1	3
254	2	1	2	2	2	3	3	1	1	1	2	2	1	2	1	2	1	1	1	522	High	2	1	3
256	25	1	2	3	1	2	2	1	1	1	1	1	1	2	1	2	1	1	1	483	Middle	25	1	2
257	46	1	1	1	1	2	2	1	1	1	2	1	1	2	1	1	1	1	1	483	Middle	46	1	2
258	52	0	2	2	1	1	1	1	1	4	2	1	1	2	1	1	1	1	1	408	Low	52	0	1
259	17	1	2	1	1	1	1	1	1	1	2	2	1	2	2	2	1	1	1	498	Middle	17	1	1
261	3	1	2	2	2	4	3	2	1	1	2	2	1	2	1	1	1	1	1	537	High	3	1	4
262	14	1	2	2	1	2	2	1	1	1	2	1	1	1	1	1	1	1	1	483	Middle	14	1	2
267	80	1	2	1	1	2	2	1	1	1	2	1	1	2	2	1	1	1	1	483	Middle	80	1	2
273	98	0	2	1	1	1	1	1	1	4	2	1	1	1	1	1	1	1	1	408	Low	98	0	1
287	11	1	1	1	1	2	2	1	1	1	2	1	1	1	1	1	1	1	1	483	Middle	11	1	2
289	20	1	2	2	1	2	2	1	1	4	1	1	2	1	1	1	1	1	1	417	Low	20	1	2
292	88	0	2	1	1	1	1	1	1	4	1	1	1	1	1	1	1	1	1	402	Low	88	0	1
297	19	1	2	2	1	3	4	1	1	3	2	2	2	1	1	1	1	1	1	480	Middle	19	1	3
299	3	1	1	1	1	3	3	1	1	1	2	2	1	1	1	1	1	1	1	504	Middle	3	1	3
301	13	1	2	1	1	2	2	1	1	2	2	1	2	1	1	1	1	1	1	469	Middle	13	1	2
303	91	0	2	1	1	1	1	1	1	2	1	1	1	1	1	2	1	1	1	454	Middle	91	0	1
304	92	0	2	2	1	1	1	1	1	4	2	1	1	2	1	1	1	1	1	408	Low	92	0	1
306	49	1	2	1	1	1	1	1	1	3	1	1	1	1	1	1	1	1	1	438	Low	49	1	1
310	87	0	2	2	1	2	2	1	1	4	1	1	1	1	2	1	1	1	1	410	Low	87	0	2
313	27	1	2	2	1	2	2	1	1	1	1	1	1	1	2	2	1	1	1	483	Middle	27	1	2
314	40	1	2	2	1	1	1	1	1	1	1	1	1	1	2	2	1	1	1	475	Middle	40	1	1
316	3	1	2	2	1	4	4	1	2	1	2	2	2	1	1	1	1	1	2	532	High	3	1	4
321	81	1	2	2	1	3	3	1	1	3	2	2	2	1	2	1	1	1	1	480	Middle	81	1	3
324	93	0	2	2	1	2	2	1	1	4	2	1	1	1	2	1	1	1	1	416	Low	93	0	2
326	90	0	2	2	1	1	1	1	1	4	2	1	1	1	2	1	1	1	1	408	Low	90	0	1
327	82	0	2	1	1	2	2	1	1	4	2	1	1	1	2	1	1	1	1	416	Low	82	0	2
328	2	1	2	2	1	2	2	1	1	1	1	1	1	1	1	2	1	1	1	483	Middle	2	1	2
335	2	1	2	2	1	3	3	1	1	1	2	2	1	1	2	2	1	1	1	510	High	2	1	3
336	24	1	2	1	1	1	1	1	1	3	2	2	1	1	1	1	1	1	1	461	Middle	24	1	1
347	73	0	2	2	1	2	2	1	1	2	2	1	1	1	1	1	1	1	1	462	Middle	73	0	2
352	15	1	2	1	1	1	1	1	1	3	2	1	1	1	2	1	1	1	1	444	Low	15	1	1
354	76	0	2	2	1	1	1	1	1	1	2	2	1	1	1	1	1	1	1	492	Middle	76	0	1
358	70	0	2	2	1	1	1	1	1	3	1	1	1	2	1	2	1	1	1	444	Low	70	0	1
360	3	1	2	2	1	4	3	2	2	1	2	2	1	1	2	2	1	1	1	531	High	3	1	4
365	11	1	2	1	1	2	2	1	1	3	2	1	2	2	1	1	1	1	1	459	Middle	11	1	2
366	7	1	2	1	1	3	3	1	1	1	2	2	1	1	1	1	1	1	1	504	Middle	7	1	3
369	13	1	2	2	1	1	1	1	1	2	2	2	1	1	1	2	1	1	1	477	Middle	13	1	1
371	16	1	2	2	1	1	1	1	1	1	2	2	1	1	1	1	1	1	1	492	Middle	16	1	1
372	6	1	2	1	1	4	3	1	2	1	2	2	1	1	2	1	2	1	1	525	High	6	1	4
373	18	1	2	2	1	1	1	1	1	1	2	2	1	1	1	1	1	1	1	492	Middle	18	1	1
375	66	0	1	1	1	1	1	1	1	2	2	1	1	1	2	1	1	1	1	454	Middle	66	0	1
377	13	1	1	2	2	3	3	1	1	1	2	2	2	1	1	2	1	1	1	529	High	13	1	3
379	67	0	2	2	1	2	2	1	1	3	1	1	2	1	1	1	1	1	1	453	Middle	67	0	2
385	16	1	2	1	2	1	1	1	1	2	2	1	1	1	1	2	1	1	1	472	Middle	16	1	1
393	30	1	2	2	1	2	2	1	1	1	2	1	1	2	1	1	1	1	1	483	Middle	30	1	2
394	1	1	2	1	1	3	3	1	1	1	2	2	1	1	1	1	1	1	1	504	Middle	1	1	3
399	1	1	2	2	2	4	1	2	1	1	1	2	1	2	2	2	1	1	1	537	High	1	1	4
400	3	1	2	1	1	1	1	1	1	1	2	2	1	1	1	1	1	1	1	492	Middle	3	1	1
401	27	1	1	1	1	2	2	1	1	3	1	2	2	1	1	1	1	1	1	470	Middle	27	1	2
402	3	1	2	2	1	2	2	1	1	1	2	1	1	1	1	2	1	1	1	489	Middle	3	1	2
410	18	1	2	1	1	4	1	1	2	1	2	2	1	1	1	1	2	1	2	525	High	18	1	4
415	22	1	1	2	1	1	1	1	1	1	1	1	1	1	1	2	1	1	1	475	Middle	22	1	1
419	17	1	2	1	1	1	1	1	1	1	1	1	1	1	2	1	1	1	1	469	Middle	17	1	1
421	25	0	2	1	1	1	1	1	1	2	1	1	1	1	1	1	1	1	1	448	Middle	25	0	1
424	105	0	2	3	1	2	2	1	1	4	1	1	1	1	2	2	1	1	1	416	Low	105	0	2
425	106	0	2	3	1	1	1	1	1	4	2	1	1	1	2	1	1	1	1	408	Low	106	0	1
427	107	0	2	3	2	1	1	1	1	3	1	1	1	1	2	1	1	1	1	450	Middle	107	0	1
430	65	1	1	3	1	1	1	1	1	3	1	1	1	2	2	2	1	1	1	444	Low	65	1	1
437	62	1	2	3	1	2	2	1	1	1	2	1	1	1	2	1	1	1	1	483	Middle	62	1	2
439	63	0	1	3	1	1	1	1	1	3	2	1	1	1	2	2	1	1	1	450	Middle	63	0	1
441	56	0	1	3	1	1	1	1	1	3	1	1	1	1	2	1	1	1	1	438	Low	56	0	1
443	55	0	2	3	1	1	1	1	1	1	2	1	1	1	2	1	1	1	1	475	Middle	55	0	1
446	68	0	2	2	1	2	2	1	1	3	2	2	2	1	2	2	1	1	1	482	Middle	68	0	2
447	52	0	2	1	2	1	1	1	1	3	2	1	1	1	1	1	1	1	1	456	Middle	52	0	1
450	69	0	2	2	1	2	2	1	1	3	2	1	2	1	1	1	1	1	1	459	Middle	69	0	2
452	44	0	1	3	2	1	1	1	1	3	1	1	1	2	2	1	1	1	1	450	Middle	44	0	1
453	24	1	2	2	1	1	1	1	1	2	2	1	1	1	1	1	1	1	1	454	Middle	24	1	1
457	25	0	2	2	1	1	1	1	1	3	2	1	1	1	2	1	1	1	1	444	Low	25	0	1
460	40	0	2	3	1	2	2	1	1	4	2	1	1	1	2	1	1	1	1	416	Low	40	0	2
461	37	0	2	3	2	1	1	1	1	3	1	1	1	1	2	1	1	1	1	450	Middle	37	0	1
464	106	0	2	2	1	2	2	1	1	4	2	1	1	1	1	1	1	1	1	416	Low	106	0	2
469	40	1	2	2	1	2	2	1	1	4	2	1	1	2	1	1	1	1	1	416	Low	40	1	2
473	19	1	2	2	1	3	3	1	1	1	2	2	2	1	1	1	1	1	1	511	High	19	1	3
475	81	0	2	2	1	2	2	1	1	3	2	2	2	1	1	1	1	1	1	476	Middle	81	0	2
476	70	0	2	2	1	1	1	1	1	4	1	1	1	1	1	1	1	1	1	402	Low	70	0	1
478	1	1	2	2	2	4	3	2	2	1	2	2	2	1	1	2	1	1	1	550	High	1	1	4
485	32	1	2	2	1	2	2	1	1	1	1	1	1	2	1	1	1	1	1	477	Middle	32	1	2
487	41	0	2	2	1	1	1	1	1	3	1	1	1	2	1	2	1	1	1	444	Low	41	0	1
488	56	0	2	2	1	1	1	1	1	3	1	1	1	2	1	2	1	1	1	444	Low	56	0	1
489	99	0	2	2	2	2	2	1	1	4	2	1	1	1	1	1	1	1	1	428	Low	99	0	2
492	37	1	2	3	1	2	2	1	1	2	2	1	1	1	1	1	1	1	1	462	Middle	37	1	2
493	91	0	2	2	1	2	2	1	1	4	1	1	2	1	1	1	1	1	1	417	Low	91	0	2
495	25	1	2	2	1	2	2	1	1	1	2	1	1	1	1	1	1	1	1	483	Middle	25	1	2
496	3	1	2	2	1	1	1	1	1	1	2	2	1	1	1	1	1	1	1	492	Middle	3	1	1
505	21	1	2	2	1	3	3	1	1	1	2	2	2	1	1	1	1	1	1	511	High	21	1	3
509	20	0	2	2	1	1	1	1	1	1	1	1	1	2	1	2	1	1	1	475	Middle	20	0	1
511	49	1	1	2	2	2	2	1	1	2	2	1	1	1	1	2	1	1	1	480	Middle	49	1	2
513	65	0	1	2	1	1	1	1	1	4	2	1	1	1	1	1	1	1	1	408	Low	65	0	1
519	41	0	2	2	1	2	2	1	1	1	2	1	1	1	1	1	1	1	1	483	Middle	41	0	2
524	3	1	2	2	2	3	3	1	1	1	2	2	2	1	1	2	1	1	1	529	High	3	1	3
527	10	1	2	2	1	3	4	1	1	3	2	2	2	1	1	1	1	1	1	480	Middle	10	1	3
532	38	0	2	2	1	2	2	1	1	4	1	1	1	1	1	2	1	1	1	416	Low	38	0	2
543	106	0	2	2	1	2	2	1	1	4	2	1	1	1	1	1	1	1	1	416	Low	106	0	2
545	0	0	1	3	2	1	1	1	1	2	2	1	1	2	2	2	1	1	1	472	Middle	0	0	1
546	106	0	2	2	1	1	1	1	1	4	2	1	1	1	2	1	1	1	1	408	Low	106	0	1
550	104	0	2	2	1	1	1	1	1	4	1	1	1	1	2	1	1	1	1	402	Low	104	0	1
551	95	1	2	2	1	1	1	1	1	2	2	1	1	2	2	1	1	1	1	454	Middle	95	1	1
558	104	0	2	3	2	1	1	1	1	3	2	2	1	1	2	2	1	1	1	479	Middle	104	0	1
559	102	0	2	2	1	1	1	1	1	4	2	1	1	1	2	1	1	1	1	408	Low	102	0	1
564	20	1	2	3	1	1	1	1	1	1	1	1	1	1	2	1	1	1	1	469	Middle	20	1	1
566	95	0	2	2	1	2	2	1	1	4	2	1	2	1	2	1	1	1	1	423	Low	95	0	2
567	43	1	2	2	1	3	3	1	1	3	2	2	1	1	2	1	1	1	1	473	Middle	43	1	3
568	4	1	2	2	1	3	3	1	1	1	2	2	2	1	2	1	1	1	1	511	High	4	1	3
569	94	0	2	2	1	2	2	1	1	2	1	1	1	1	2	1	1	1	1	456	Middle	94	0	2
572	3	1	2	2	1	1	1	1	1	3	2	1	1	1	1	2	1	1	1	450	Middle	3	1	1
576	82	0	2	2	1	2	2	1	1	4	1	1	1	2	1	1	1	1	1	410	Low	82	0	2
581	0	1	2	3	2	3	3	1	1	1	2	2	2	1	2	1	1	1	1	523	High	0	1	3
583	36	1	2	3	1	1	1	1	1	1	2	2	1	1	2	2	1	1	1	498	Middle	36	1	1
586	90	0	2	2	1	2	2	1	1	1	1	1	1	1	2	1	1	1	1	477	Middle	90	0	2
595	65	1	2	2	1	1	1	1	1	3	1	1	1	2	1	2	1	1	1	444	Low	65	1	1
596	0	1	2	2	1	3	3	1	1	1	2	2	2	1	2	2	1	1	1	517	High	0	1	3
598	55	1	2	2	1	1	1	1	1	2	1	1	1	1	2	1	1	1	1	448	Middle	55	1	1
602	18	1	2	2	1	1	1	1	1	1	2	2	1	1	1	1	1	1	1	492	Middle	18	1	1
607	85	0	2	3	1	1	1	1	1	3	2	2	1	1	2	2	1	1	1	467	Middle	85	0	1
613	16	1	2	3	1	1	1	1	1	1	2	1	1	1	2	1	1	1	1	475	Middle	16	1	1
615	2	1	2	3	1	4	3	2	2	1	2	2	2	1	1	1	2	1	1	532	High	2	1	4
621	1	1	2	3	1	4	3	1	2	1	2	2	2	1	2	1	1	1	1	532	High	1	1	4
623	1	1	2	3	1	4	4	2	1	1	2	2	2	1	2	1	1	1	1	532	High	1	1	4
625	19	1	2	2	1	1	1	1	1	2	1	1	1	1	2	2	1	1	1	454	Middle	19	1	1
626	1	1	2	2	2	4	1	2	2	1	1	2	1	1	1	2	1	1	1	537	High	1	1	4
633	1	1	1	3	2	3	3	1	1	1	2	2	2	1	1	1	1	1	1	523	High	1	1	3
635	75	0	2	2	1	1	1	1	1	3	2	1	1	1	2	1	1	1	1	444	Low	75	0	1
636	7	1	2	2	1	3	3	1	1	1	2	2	1	1	2	1	1	1	1	504	Middle	7	1	3
643	33	1	2	2	1	2	2	1	1	2	2	1	1	1	1	1	1	1	1	462	Middle	33	1	2
645	34	1	2	2	1	1	1	1	1	3	1	1	1	1	1	1	1	1	1	438	Low	34	1	1
647	14	1	2	2	1	1	1	1	1	1	1	1	1	1	1	2	1	1	1	475	Middle	14	1	1
652	68	0	1	2	1	1	1	1	1	3	2	1	1	1	2	2	1	1	1	450	Middle	68	0	1
656	15	1	2	2	2	1	1	1	1	1	2	1	1	1	2	1	1	1	1	487	Middle	15	1	1
657	66	0	1	3	2	3	3	1	1	3	2	2	1	1	1	2	1	1	1	491	Middle	66	0	3
662	60	0	1	3	1	1	1	1	1	2	1	1	1	1	2	2	1	1	1	454	Middle	60	0	1
668	4	1	2	2	2	1	1	1	1	1	2	2	1	1	1	2	1	1	1	510	High	4	1	1
672	40	0	1	2	1	1	1	1	1	1	2	1	1	2	2	1	1	1	1	475	Middle	40	0	1
674	38	0	1	3	1	1	1	1	1	1	2	1	1	1	2	2	1	1	1	481	Middle	38	0	1
678	89	1	1	2	1	1	1	1	1	2	1	1	1	1	1	2	1	1	1	454	Middle	89	1	1
683	69	0	1	2	1	1	1	1	1	4	2	1	1	2	2	2	1	1	1	414	Low	69	0	1
684	75	0	2	2	2	1	1	1	1	4	1	1	1	1	2	1	1	1	1	414	Low	75	0	1
687	6	1	1	2	1	2	2	1	1	2	1	2	2	1	1	1	1	1	1	480	Middle	6	1	2
689	8	1	2	2	1	4	3	2	2	1	2	1	2	1	2	1	1	1	1	515	High	8	1	4
693	9	1	2	2	2	4	3	2	2	1	1	2	2	1	2	1	2	1	2	538	High	9	1	4
701	44	0	2	2	1	1	1	1	1	4	2	1	1	1	1	2	1	1	1	414	Low	44	0	1
702	43	0	2	3	1	1	1	1	1	3	2	1	1	1	1	1	1	1	1	444	Low	43	0	1
703	38	0	2	2	1	1	1	1	1	3	2	1	1	1	2	1	1	1	1	444	Low	38	0	1
705	17	1	1	2	2	1	1	1	1	2	1	1	1	2	2	1	1	1	1	460	Middle	17	1	1
710	79	0	1	3	1	1	1	1	1	4	1	1	1	2	1	2	1	1	1	408	Low	79	0	1
711	15	1	2	1	1	2	2	1	1	2	2	1	1	2	1	1	1	1	1	462	Middle	15	1	2
714	100	0	2	1	1	2	2	1	1	2	2	1	1	1	1	1	1	1	1	462	Middle	100	0	2
719	96	0	2	1	1	1	1	1	1	1	2	1	1	1	1	1	1	1	1	475	Middle	96	0	1
720	17	1	1	3	1	2	2	1	1	3	2	1	2	1	2	1	1	1	1	459	Middle	17	1	2
721	29	1	2	1	1	2	2	1	1	1	2	1	1	1	1	1	1	1	1	483	Middle	29	1	2
729	84	0	2	3	2	1	1	1	1	3	2	1	1	1	1	1	1	1	1	456	Middle	84	0	1
730	2	1	2	2	2	4	1	1	2	1	2	2	1	2	1	1	1	1	1	537	High	2	1	4
733	38	1	2	1	1	2	2	1	1	3	2	1	2	1	1	1	1	1	1	459	Middle	38	1	2
736	75	0	2	2	1	1	1	1	1	4	1	1	1	1	1	1	1	1	1	402	Low	75	0	1
748	53	0	2	3	1	1	1	1	1	3	1	1	1	1	2	1	1	1	1	438	Low	53	0	1
750	47	0	2	3	1	2	2	1	1	4	2	1	1	1	1	1	1	1	1	416	Low	47	0	2
751	30	1	2	2	2	2	2	1	1	4	1	1	1	1	1	1	1	1	1	422	Low	30	1	2
753	21	0	2	2	1	2	2	1	1	4	2	1	1	1	2	1	1	1	1	416	Low	21	0	2
756	52	0	2	1	2	2	2	1	1	4	2	1	1	1	1	1	1	1	1	428	Low	52	0	2
757	4	1	2	2	2	1	1	1	1	1	1	1	1	1	2	1	1	1	1	481	Middle	4	1	1
761	48	0	2	2	1	2	2	1	1	4	2	1	1	1	2	1	1	1	1	416	Low	48	0	2
763	38	0	2	1	1	3	3	1	1	1	2	2	2	2	1	1	1	1	1	511	High	38	0	3
766	45	0	1	1	1	2	2	1	1	4	2	1	1	1	1	1	1	1	1	416	Low	45	0	2
775	39	0	2	1	2	4	3	2	1	1	2	2	1	1	1	2	1	1	1	543	High	39	0	4
776	29	0	2	2	1	2	2	1	1	4	2	1	1	1	1	1	1	1	1	416	Low	29	0	2
785	6	1	1	2	1	3	3	1	1	1	2	2	2	2	2	2	1	1	1	517	High	6	1	3
788	100	0	2	2	1	2	2	1	1	4	2	1	2	1	2	1	1	1	1	423	Low	100	0	2
793	78	0	2	2	1	2	2	1	1	4	2	1	2	2	2	1	1	1	1	423	Low	78	0	2
796	98	0	2	2	1	2	2	1	1	4	2	1	1	1	2	1	1	1	1	416	Low	98	0	2
797	37	1	2	2	1	2	2	1	1	3	2	1	2	1	2	2	1	1	1	465	Middle	37	1	2
798	34	1	2	2	1	2	2	1	1	4	2	1	1	1	2	1	1	1	1	416	Low	34	1	2
800	93	0	2	2	1	1	1	1	1	4	2	1	1	1	2	1	1	1	1	408	Low	93	0	1
801	89	0	2	3	1	2	2	1	1	1	2	1	1	2	2	1	1	1	1	483	Middle	89	0	2
806	82	0	2	2	1	1	1	1	1	3	2	1	1	1	2	1	1	1	1	444	Low	82	0	1
808	12	1	1	2	1	2	2	1	1	3	2	2	2	1	2	1	1	1	1	476	Middle	12	1	2
812	73	0	2	2	1	1	1	1	1	1	2	1	1	2	1	1	1	1	1	475	Middle	73	0	1
817	59	0	2	2	1	1	1	1	1	3	2	1	1	1	1	1	1	1	1	444	Low	59	0	1
818	1	1	2	2	1	4	1	1	2	1	2	2	1	1	2	2	1	1	1	531	High	1	1	4
824	64	0	2	3	1	2	2	1	1	3	1	1	2	1	2	1	1	1	1	453	Middle	64	0	2
825	12	1	2	2	1	3	3	1	1	1	1	2	1	1	2	2	1	1	1	504	Middle	12	1	3
831	55	0	2	3	1	2	2	1	1	3	1	1	1	1	2	2	1	1	1	452	Middle	55	0	2
834	48	0	1	2	1	2	2	1	1	2	2	1	1	1	1	2	1	1	1	468	Middle	48	0	2
835	4	1	2	2	1	2	2	1	1	1	2	1	2	1	2	1	1	1	1	490	Middle	4	1	2
840	6	1	2	2	1	4	2	1	2	1	2	1	2	1	2	1	2	1	1	515	High	6	1	4
843	37	0	1	2	1	2	2	1	1	3	2	1	2	1	2	2	1	1	1	465	Middle	37	0	2
850	54	0	1	2	1	1	1	1	1	2	1	1	1	2	1	2	1	1	1	454	Middle	54	0	1
851	42	0	2	1	1	1	1	1	1	1	1	1	1	2	1	1	1	1	1	469	Middle	42	0	1
854	4	1	2	2	2	3	3	1	1	1	2	2	2	2	1	2	1	1	1	529	High	4	1	3
856	46	0	2	3	1	2	2	1	1	2	2	1	1	2	1	2	1	1	1	468	Middle	46	0	2
859	26	1	1	2	1	2	2	1	1	2	2	1	1	2	1	2	1	1	1	468	Middle	26	1	2
860	53	0	2	3	1	1	1	1	1	2	1	1	1	2	1	2	1	1	1	454	Middle	53	0	1
863	107	0	2	1	1	1	1	1	1	3	1	1	1	1	1	2	1	1	1	444	Low	107	0	1
867	1	0	1	3	1	3	3	1	1	1	2	2	2	2	1	2	1	1	1	517	High	1	0	3
871	107	0	1	2	1	2	2	1	1	4	1	1	1	1	1	1	1	1	1	410	Low	107	0	2
873	71	1	1	2	1	3	3	1	1	4	2	1	2	1	1	1	1	1	1	427	Low	71	1	3
875	40	1	1	2	1	2	2	1	1	1	2	1	1	1	1	2	1	1	1	489	Middle	40	1	2
886	96	1	2	3	1	3	3	1	1	2	1	2	1	1	1	2	1	1	1	483	Middle	96	1	3
892	27	1	1	3	1	2	2	1	1	2	2	1	1	1	1	2	1	1	1	468	Middle	27	1	2
893	5	1	2	1	2	1	1	1	1	1	2	1	1	1	1	1	1	1	1	487	Middle	5	1	1
896	39	1	2	2	2	1	1	1	1	3	2	1	1	1	1	2	1	1	1	462	Middle	39	1	1
902	22	1	1	2	1	1	1	1	1	1	2	1	1	1	1	2	1	1	1	481	Middle	22	1	1
907	81	0	2	3	1	1	1	1	1	3	2	2	1	2	1	2	1	1	1	467	Middle	81	0	1
910	0	1	2	3	1	3	4	1	1	1	2	2	2	1	1	2	1	1	1	517	High	0	1	3
912	84	0	2	3	1	1	1	1	1	2	1	1	1	1	1	1	1	1	1	448	Middle	84	0	1
913	86	0	2	2	1	2	2	1	1	4	1	1	1	1	1	2	1	1	1	416	Low	86	0	2
917	85	0	2	3	1	2	2	1	1	4	2	1	1	1	1	1	1	1	1	416	Low	85	0	2
922	78	0	2	2	1	1	1	1	1	2	2	1	1	1	1	2	1	1	1	460	Middle	78	0	1
924	10	1	2	1	2	1	1	1	1	2	2	1	1	2	1	1	1	1	1	466	Middle	10	1	1
926	68	0	2	1	1	1	1	1	1	2	2	1	1	1	1	1	1	1	1	454	Middle	68	0	1
927	70	0	2	3	1	2	2	1	1	2	2	1	1	1	1	1	1	1	1	462	Middle	70	0	2
928	79	0	1	2	1	2	2	1	1	2	1	1	1	1	1	1	1	1	1	456	Middle	79	0	2
930	70	0	2	3	1	1	1	1	1	2	1	1	1	1	1	2	1	1	1	454	Middle	70	0	1
936	69	0	2	1	1	2	2	1	1	4	2	1	1	1	1	1	1	1	1	416	Low	69	0	2
941	12	1	2	1	1	1	1	1	1	3	2	1	1	1	1	1	1	1	1	444	Low	12	1	1
950	71	0	2	2	1	2	2	1	1	2	1	1	1	1	1	1	1	1	1	456	Middle	71	0	2
951	0	1	2	2	2	4	4	1	2	1	2	2	2	1	1	1	1	1	2	544	High	0	1	4
954	66	0	2	2	2	2	2	1	1	3	2	1	2	1	1	1	1	1	1	471	Middle	66	0	2
955	13	1	2	2	1	2	2	1	1	3	2	2	2	1	1	2	1	1	1	482	Middle	13	1	2
958	36	0	1	2	1	1	1	1	1	4	1	1	1	1	1	1	1	1	1	402	Low	36	0	1
959	33	1	2	3	1	1	1	1	1	2	2	2	1	1	1	2	1	1	1	477	Middle	33	1	1
965	59	0	2	2	1	2	2	1	1	4	2	1	1	1	1	1	1	1	1	416	Low	59	0	2
967	66	0	2	2	1	2	2	1	1	4	1	1	1	1	1	1	1	1	1	410	Low	66	0	2
968	65	0	2	2	2	1	1	1	1	3	2	1	1	1	1	2	1	1	1	462	Middle	65	0	1
974	11	1	1	2	1	2	2	1	1	2	2	1	1	1	1	2	1	1	1	468	Middle	11	1	2
975	60	0	2	3	1	1	1	1	1	2	1	1	1	2	1	2	1	1	1	454	Middle	60	0	1
979	60	0	1	2	2	1	1	1	1	4	2	1	1	1	1	1	1	1	1	420	Low	60	0	1
981	58	0	1	2	1	1	1	1	1	4	2	1	1	1	1	1	1	1	1	408	Low	58	0	1
987	16	1	1	2	1	2	2	1	1	4	1	1	1	1	1	1	1	1	1	410	Low	16	1	2
997	77	0	1	2	1	2	2	1	1	4	2	1	1	1	1	1	1	1	1	416	Low	77	0	2
1001	41	1	2	2	1	1	1	1	1	1	1	2	1	1	1	2	1	1	1	492	Middle	41	1	1
1002	43	0	2	2	1	1	1	1	1	1	2	1	1	1	1	1	1	1	1	475	Middle	43	0	1
1003	46	0	1	2	1	1	1	1	1	3	2	1	1	1	1	1	1	1	1	444	Low	46	0	1
1005	45	0	2	3	1	1	1	1	1	4	2	1	1	1	1	1	1	1	1	408	Low	45	0	1
1010	46	0	2	3	1	1	1	1	1	1	2	1	1	1	1	2	1	1	1	481	Middle	46	0	1
1014	11	1	2	2	1	2	2	1	1	1	2	1	1	1	1	1	1	1	1	483	Middle	11	1	2
1021	83	0	2	2	1	1	1	1	1	4	2	1	1	1	1	1	1	1	1	408	Low	83	0	1
1026	33	1	1	2	1	1	1	1	1	2	2	1	1	2	2	2	1	1	1	460	Middle	33	1	1
1032	94	0	1	2	1	1	1	1	1	4	1	1	1	2	2	1	1	1	1	402	Low	94	0	1
1039	4	1	2	2	1	2	2	1	1	1	2	1	1	2	1	1	1	1	1	483	Middle	4	1	2
1042	60	0	2	2	1	2	2	1	1	2	2	1	1	2	2	1	1	1	1	462	Middle	60	0	2
1044	0	1	1	2	2	4	1	1	2	1	2	2	1	2	2	2	2	1	1	543	High	0	1	4
1051	49	1	2	2	1	1	1	1	1	2	2	1	1	2	1	1	1	1	1	454	Middle	49	1	1
1052	8	1	2	2	1	3	3	1	1	1	2	2	1	2	1	2	1	1	1	510	High	8	1	3
1053	33	1	2	1	1	1	1	1	1	2	1	1	1	2	1	2	1	1	1	454	Middle	33	1	1
1058	49	1	2	2	1	2	2	1	1	3	1	1	1	2	2	2	1	1	1	452	Middle	49	1	2
1060	22	1	1	1	1	1	1	1	1	2	2	1	1	2	1	1	1	1	1	454	Middle	22	1	1
1063	3	1	1	2	1	3	3	1	1	1	1	2	1	1	2	1	1	1	1	498	Middle	3	1	3
1068	2	1	2	2	2	1	1	1	1	1	2	2	1	1	1	2	1	1	1	510	High	2	1	1
1070	1	1	2	2	1	3	3	1	1	1	2	1	2	1	1	1	1	1	1	494	Middle	1	1	3
1071	105	0	2	3	1	1	1	1	1	2	2	1	1	1	2	1	1	1	1	454	Middle	105	0	1
1073	5	1	1	2	1	4	3	1	2	1	2	2	1	1	1	1	1	1	2	525	High	5	1	4
1077	2	1	2	3	2	2	2	1	1	1	2	1	1	1	2	1	1	1	1	495	Middle	2	1	2
1078	3	1	2	3	1	1	1	1	1	1	1	2	1	1	1	2	1	1	1	492	Middle	3	1	1
1087	86	0	1	2	1	2	2	1	1	4	1	1	1	2	2	1	1	1	1	410	Low	86	0	2
1088	30	0	2	3	1	2	2	1	1	1	2	1	1	2	1	1	1	1	1	483	Middle	30	0	2
1091	100	0	2	2	1	2	2	1	1	4	2	1	2	1	2	1	1	1	1	423	Low	100	0	2
1094	2	1	1	2	1	1	1	1	1	1	2	2	1	1	1	1	1	1	1	492	Middle	2	1	1
1097	22	1	1	2	1	1	1	1	1	1	2	1	1	1	1	1	1	1	1	475	Middle	22	1	1
1105	37	1	2	2	1	2	2	1	1	3	2	1	2	2	1	2	1	1	1	465	Middle	37	1	2
1111	26	1	2	2	1	1	1	1	1	1	1	1	1	1	1	2	1	1	1	475	Middle	26	1	1
1117	0	1	2	2	1	1	1	1	1	4	1	1	1	1	2	1	1	1	1	402	Low	0	1	1
1119	61	1	2	2	1	1	1	1	1	2	2	1	1	1	1	1	1	1	1	454	Middle	61	1	1
1123	18	1	2	3	2	1	1	1	1	2	2	1	1	1	1	1	1	1	1	466	Middle	18	1	1
1125	15	1	2	2	2	3	4	1	1	3	2	2	2	1	1	1	1	1	1	492	Middle	15	1	3
1127	9	1	2	3	1	2	2	1	1	1	2	1	2	1	1	1	1	1	1	490	Middle	9	1	2
1131	4	0	2	3	1	4	3	2	2	1	2	2	2	1	1	1	2	1	1	532	High	4	0	4
1135	11	1	2	2	1	2	2	1	1	2	2	1	2	2	1	1	1	1	1	469	Middle	11	1	2
1137	81	0	2	2	2	3	3	1	1	4	2	1	2	2	1	1	1	1	1	439	Low	81	0	3
1138	20	0	2	2	1	1	1	1	1	4	2	1	1	1	1	1	1	1	1	408	Low	20	0	1
1142	21	1	2	3	1	4	3	2	1	1	2	2	1	1	2	1	1	1	1	525	High	21	1	4
1143	29	1	2	2	1	1	1	1	1	3	2	1	1	1	1	1	1	1	1	444	Low	29	1	1
1144	97	0	2	2	1	1	1	1	1	3	2	1	1	1	1	1	1	1	1	444	Low	97	0	1
1145	99	0	2	2	1	1	1	1	1	3	2	1	1	1	2	1	1	1	1	444	Low	99	0	1
1146	96	0	2	2	1	1	1	1	1	4	1	1	1	1	1	1	1	1	1	402	Low	96	0	1
1147	25	1	2	2	1	2	2	1	1	2	2	1	1	1	1	1	1	1	1	462	Middle	25	1	2
1148	8	1	1	2	1	1	1	1	1	1	1	1	1	1	2	2	1	1	1	475	Middle	8	1	1
1149	101	0	1	2	1	1	1	1	1	4	1	1	1	1	1	1	1	1	1	402	Low	101	0	1
1153	48	1	2	2	1	2	2	1	1	3	2	1	2	1	2	1	1	1	1	459	Middle	48	1	2
1158	97	0	2	3	1	1	1	1	1	3	1	1	1	1	1	2	1	1	1	444	Low	97	0	1
1160	16	1	2	2	1	3	3	1	1	1	2	2	2	2	1	2	1	1	1	517	High	16	1	3
1166	93	0	1	3	1	1	1	1	1	3	2	2	1	1	2	2	1	1	1	467	Middle	93	0	1
1169	60	1	1	2	1	2	2	1	1	3	2	1	1	1	1	2	1	1	1	458	Middle	60	1	2
1172	104	0	2	2	1	3	3	1	1	3	2	1	2	1	1	1	1	1	1	463	Middle	104	0	3
1173	6	1	1	2	1	3	3	1	1	1	1	2	1	1	2	1	1	1	1	498	Middle	6	1	3
1175	48	1	2	2	1	2	2	1	1	2	2	1	1	1	1	2	1	1	1	468	Middle	48	1	2
1177	4	1	2	1	1	2	2	1	1	1	2	1	2	1	1	1	1	1	1	490	Middle	4	1	2
1178	91	0	2	3	1	2	2	1	1	4	2	1	1	1	1	1	1	1	1	416	Low	91	0	2
1179	58	1	2	2	1	1	1	1	1	1	2	1	1	1	1	1	1	1	1	475	Middle	58	1	1
1181	77	1	2	2	1	2	2	1	1	1	2	1	1	1	2	1	1	1	1	483	Middle	77	1	2
1184	78	1	2	2	1	3	3	1	1	3	2	2	2	1	1	1	1	1	1	480	Middle	78	1	3
1185	20	1	2	2	1	1	1	1	1	1	1	2	1	1	1	2	1	1	1	492	Middle	20	1	1
1187	62	1	1	2	1	1	1	1	1	3	1	1	1	1	2	1	1	1	1	438	Low	62	1	1
1194	30	1	2	2	1	2	2	1	1	2	2	1	1	1	2	2	1	1	1	468	Middle	30	1	2
1195	24	1	2	2	1	1	1	1	1	1	2	1	1	1	2	1	1	1	1	475	Middle	24	1	1
1198	56	1	2	2	1	1	1	1	1	2	2	1	1	1	2	1	1	1	1	454	Middle	56	1	1
1200	0	1	2	2	1	3	3	1	1	3	2	2	2	1	1	1	1	1	1	480	Middle	0	1	3
1207	6	1	2	2	1	3	3	1	1	1	1	2	2	1	1	2	1	1	1	511	High	6	1	3
1209	32	1	2	2	1	1	1	1	1	3	2	1	1	1	1	1	1	1	1	444	Low	32	1	1
1218	34	1	2	2	1	3	3	1	1	1	2	2	2	1	1	1	1	1	1	511	High	34	1	3
1223	60	1	2	1	2	1	1	1	1	2	1	1	1	1	2	1	1	1	1	460	Middle	60	1	1
1230	87	0	2	3	2	2	2	1	1	4	2	1	1	1	1	1	1	1	1	428	Low	87	0	2
1233	41	1	2	2	1	1	1	1	1	2	2	2	1	2	2	2	1	1	1	477	Middle	41	1	1
1235	10	1	2	2	1	2	2	1	1	2	2	1	1	1	1	1	1	1	1	462	Middle	10	1	2
1238	57	1	1	2	2	4	2	1	2	3	2	2	2	2	1	2	1	1	1	519	High	57	1	4
1244	4	1	1	2	1	3	3	1	1	1	2	2	2	2	2	1	1	1	1	511	High	4	1	3
1246	79	0	1	2	1	1	1	1	1	2	2	1	1	1	2	1	1	1	1	454	Middle	79	0	1
1248	79	0	2	2	1	1	1	1	1	4	1	1	1	1	1	1	1	1	1	402	Low	79	0	1
1253	46	1	2	2	1	1	1	1	1	2	1	2	1	1	1	1	1	1	1	465	Middle	46	1	1
1254	77	1	1	2	2	1	1	1	1	3	2	1	1	1	2	2	1	1	1	462	Middle	77	1	1
1262	80	0	2	2	1	2	2	1	1	4	2	1	1	1	2	1	1	1	1	416	Low	80	0	2
1263	79	0	2	2	1	2	2	1	1	2	1	1	2	1	1	1	1	1	1	463	Middle	79	0	2
1264	1	1	2	3	1	2	2	1	1	1	2	1	1	1	1	1	1	1	1	483	Middle	1	1	2
1265	78	0	2	2	1	1	1	1	1	3	1	1	2	1	2	1	1	1	1	445	Low	78	0	1
1268	6	1	2	2	1	3	3	1	1	1	2	1	2	1	2	1	1	1	1	494	Middle	6	1	3
1273	9	1	2	2	1	3	3	1	1	1	2	2	1	1	1	1	1	1	1	504	Middle	9	1	3
1276	75	0	1	2	1	1	1	1	1	4	2	1	1	1	2	1	1	1	1	408	Low	75	0	1
1283	16	1	2	2	1	2	2	1	1	1	2	2	2	1	2	1	1	1	1	507	High	16	1	2
1288	1	1	1	2	1	3	3	1	1	1	2	2	1	1	1	2	1	1	1	510	High	1	1	3
1289	25	1	2	3	1	2	2	1	1	2	2	1	1	2	2	1	1	1	1	462	Middle	25	1	2
1297	13	1	2	2	1	3	3	1	1	1	2	2	1	1	1	1	1	1	1	504	Middle	13	1	3
1299	19	1	2	2	1	3	3	1	1	1	2	2	1	1	2	1	1	1	1	504	Middle	19	1	3
1301	73	0	2	2	1	3	3	1	1	4	1	2	1	2	1	1	1	1	1	431	Low	73	0	3
1302	70	0	1	2	1	1	1	1	1	4	1	1	1	1	2	1	1	1	1	402	Low	70	0	1
1313	73	0	2	2	1	2	2	1	1	2	1	1	1	1	1	2	1	1	1	462	Middle	73	0	2
1314	2	1	2	2	1	4	2	1	2	1	2	1	1	1	2	1	1	1	2	508	High	2	1	4
1319	32	1	1	2	1	3	3	1	1	2	1	2	1	1	1	1	1	1	1	477	Middle	32	1	3
1321	11	1	2	2	1	2	2	1	1	2	2	1	1	2	1	1	1	1	1	462	Middle	11	1	2
1325	22	1	2	2	1	1	1	1	1	1	1	2	1	1	2	2	1	1	1	492	Middle	22	1	1
1326	31	1	1	2	2	2	2	1	1	1	2	1	2	1	2	1	1	1	1	502	Middle	31	1	2
1329	23	1	1	2	1	1	1	1	1	1	1	2	1	1	1	2	1	1	1	492	Middle	23	1	1
1330	57	1	1	3	1	2	2	1	1	3	2	1	1	1	1	1	1	1	1	452	Middle	57	1	2
1333	65	0	2	2	1	2	2	1	1	4	1	1	1	1	2	1	1	1	1	410	Low	65	0	2
1340	23	1	2	2	1	3	3	1	1	1	2	2	2	1	2	1	1	1	1	511	High	23	1	3
1342	47	0	1	2	1	2	2	1	1	4	2	1	1	2	2	1	1	1	1	416	Low	47	0	2
1345	68	0	2	2	1	1	1	1	1	3	1	1	1	1	2	1	1	1	1	438	Low	68	0	1
1349	63	1	2	2	1	1	1	1	1	3	2	1	1	1	1	1	1	1	1	444	Low	63	1	1
1353	17	1	1	3	1	1	1	1	1	1	2	1	1	1	1	2	1	1	1	481	Middle	17	1	1
1357	67	1	2	2	1	1	1	1	1	1	2	1	1	1	2	2	1	1	1	481	Middle	67	1	1
1358	6	1	2	2	1	4	3	2	1	1	2	2	1	1	1	2	1	1	1	531	High	6	1	4
1359	63	0	1	2	1	1	1	1	1	2	2	1	1	1	2	2	1	1	1	460	Middle	63	0	1
1362	6	1	2	2	1	2	2	1	1	2	2	1	1	1	1	1	1	1	1	462	Middle	6	1	2
1368	64	0	2	2	1	1	1	1	1	2	1	1	1	1	1	1	1	1	1	448	Middle	64	0	1
1372	8	1	2	2	2	3	3	1	1	1	2	1	2	1	1	1	1	1	1	506	Low	8	1	3
1374	3	1	2	1	1	4	3	1	2	1	2	2	2	1	2	1	1	1	2	532	High	3	1	4
1387	1	1	1	2	2	3	3	1	1	1	2	2	2	1	1	1	1	1	1	523	High	1	1	3
1388	39	1	2	2	1	2	2	1	1	1	2	1	2	1	1	1	1	1	1	490	Middle	39	1	2
1390	15	1	2	2	2	2	2	1	1	1	2	1	1	1	1	1	1	1	1	495	Middle	15	1	2
1392	40	1	1	2	1	1	1	1	1	3	2	1	1	1	1	2	1	1	1	450	Middle	40	1	1
1394	14	1	2	2	2	1	1	1	1	2	2	1	1	1	1	1	1	1	1	466	Middle	14	1	1
1396	83	0	2	2	1	2	2	1	1	4	2	1	1	1	2	1	1	1	1	416	Low	83	0	2
1397	0	1	2	3	1	4	4	1	2	1	1	2	2	1	1	1	1	1	2	526	High	0	1	4
1403	58	0	1	3	1	2	2	1	1	3	2	1	2	1	2	2	1	1	1	465	Middle	58	0	2
1404	6	1	2	3	2	3	4	1	1	1	2	2	2	1	2	1	1	1	1	523	High	6	1	3
1413	6	1	2	2	1	1	1	1	1	1	1	1	1	1	2	1	1	1	1	469	Middle	6	1	1
1415	0	1	1	2	1	4	1	1	2	1	2	2	1	1	1	1	2	1	1	525	High	0	1	4
1429	13	1	2	1	2	2	2	1	1	1	2	1	1	1	2	1	1	1	1	495	Middle	13	1	2
1436	53	0	2	2	1	2	2	1	1	2	2	1	2	2	1	1	1	1	1	469	Middle	53	0	2
1438	55	0	2	2	1	2	2	1	1	4	1	1	1	1	1	1	1	1	1	410	Low	55	0	2
1439	6	1	1	2	1	2	2	1	1	1	2	1	1	1	1	1	1	1	1	483	Middle	6	1	2
1440	21	1	1	3	1	2	2	1	1	3	2	2	2	1	2	1	1	1	1	476	Middle	21	1	2
1445	2	1	2	3	2	4	3	2	1	1	2	2	2	1	2	1	1	1	1	544	High	2	1	4
1446	5	1	1	3	1	1	1	1	1	1	1	2	1	1	1	2	1	1	1	492	Middle	5	1	1
1447	56	0	1	2	1	1	1	1	1	2	1	1	1	1	2	1	1	1	1	448	Middle	56	0	1
1450	6	1	2	2	2	3	3	1	1	1	2	2	1	1	2	1	1	1	1	516	High	6	1	3
1452	2	1	2	2	1	3	3	1	1	1	2	2	2	1	1	1	1	1	1	511	High	2	1	3
1469	50	0	2	2	1	1	1	1	1	3	1	2	1	1	1	1	1	1	1	455	Middle	50	0	1
1472	7	1	1	2	2	4	3	2	2	1	2	2	2	1	2	1	1	1	1	544	High	7	1	4
1476	20	0	2	2	1	1	1	1	1	1	2	1	1	1	1	1	1	1	1	475	Middle	20	0	1
1478	48	0	1	2	1	2	2	1	1	4	1	1	1	1	2	2	1	1	1	416	Low	48	0	2
1480	48	0	1	2	1	2	2	1	1	2	1	1	1	1	2	1	1	1	1	456	Middle	48	0	2
1482	32	0	2	3	2	1	1	1	1	3	1	1	1	1	1	2	1	1	1	456	Middle	32	0	1
1487	18	1	1	2	1	2	2	1	1	4	2	1	1	1	1	1	1	1	1	416	Low	18	1	2
1488	53	0	2	2	1	2	2	1	1	3	2	1	1	1	1	1	1	1	1	452	Middle	53	0	2
1497	17	1	1	3	1	3	3	1	1	1	1	2	2	1	1	2	1	1	1	511	High	17	1	3
1507	8	1	2	3	1	3	4	1	1	1	2	2	2	1	1	2	1	1	1	517	High	8	1	3
1511	67	0	2	2	1	1	1	1	1	2	2	1	1	1	1	1	1	1	1	454	Middle	67	0	1
1515	21	1	2	2	2	4	3	2	1	1	2	2	1	1	2	1	1	1	1	537	High	21	1	4
1519	55	0	2	1	1	1	1	1	1	3	2	1	1	1	1	1	1	1	1	444	Low	55	0	1
1523	41	0	2	2	1	1	1	1	1	3	2	1	1	1	1	1	1	1	1	444	Low	41	0	1
1525	13	1	2	2	1	1	1	1	1	1	1	1	1	1	1	1	1	1	1	469	Middle	13	1	1
1528	15	1	2	2	1	1	1	1	1	2	2	2	1	1	1	1	1	1	1	471	Middle	15	1	1
1531	42	0	2	2	1	1	1	1	1	3	1	1	1	1	2	1	1	1	1	438	Low	42	0	1
1535	5	1	2	2	1	1	1	1	1	1	1	2	1	1	2	1	1	1	1	486	Middle	5	1	1
1539	42	0	2	2	1	2	2	1	1	2	1	1	1	1	2	1	1	1	1	456	Middle	42	0	2
1541	7	1	1	3	2	4	3	2	2	1	2	2	2	1	1	1	1	1	1	544	High	7	1	4
1542	41	0	2	2	1	1	1	1	1	3	2	1	1	1	1	2	1	1	1	450	Middle	41	0	1
1551	36	0	2	2	1	1	1	1	1	1	2	2	1	2	1	2	1	1	1	498	Middle	36	0	1
1552	3	0	2	3	2	4	3	2	2	1	2	2	1	1	2	2	1	1	1	543	High	3	0	4
1553	10	1	1	2	1	2	2	1	1	1	2	1	1	1	2	2	1	1	1	489	Middle	10	1	2
1555	38	0	2	2	1	2	2	1	1	1	2	1	1	1	1	1	1	1	1	483	Middle	38	0	2
1557	5	1	2	3	2	2	2	1	1	3	2	1	2	1	2	1	1	1	1	471	Middle	5	1	2
1561	23	1	2	2	1	4	3	1	2	1	2	2	1	1	2	2	2	1	1	531	High	23	1	4
1562	37	0	2	2	2	2	2	1	1	4	2	1	1	1	1	1	1	1	1	428	Low	37	0	2
1564	4	1	1	2	2	1	1	1	1	1	2	2	1	1	1	2	1	1	1	510	High	4	1	1
1566	36	0	2	3	1	2	2	1	1	3	2	1	1	1	1	1	1	1	1	452	Middle	36	0	2
1571	46	0	2	2	1	2	2	1	1	4	2	1	1	1	2	2	1	1	1	422	Low	46	0	2
1572	36	0	2	3	1	3	3	1	1	1	2	2	1	2	1	1	1	1	1	504	Middle	36	0	3
1573	36	0	1	3	1	2	2	1	1	3	2	1	2	1	1	2	1	1	1	465	Middle	36	0	2
1585	0	1	2	2	1	2	2	1	1	1	2	1	1	1	1	2	1	1	1	489	Middle	0	1	2
1586	103	0	2	2	2	1	1	1	1	4	2	1	1	1	1	1	1	1	1	420	Low	103	0	1
1590	2	1	2	2	1	4	3	2	1	1	1	2	2	1	1	2	1	1	1	532	High	2	1	4
1594	0	1	1	1	1	3	3	1	1	1	2	2	1	1	1	1	1	1	1	504	Middle	0	1	3
1597	90	0	1	2	1	1	1	1	1	4	1	1	1	2	1	1	1	1	1	402	Low	90	0	1
1600	0	1	2	1	2	4	3	2	1	1	2	2	2	1	1	1	1	1	1	544	High	0	1	4
1601	27	1	2	2	1	1	1	1	1	2	1	1	1	1	1	2	1	1	1	454	Middle	27	1	1
1602	84	0	2	1	1	1	1	1	1	4	2	1	1	1	1	1	1	1	1	408	Low	84	0	1
1603	1	1	2	2	2	4	3	1	2	1	2	2	1	1	1	2	1	1	2	543	High	1	1	4
1605	11	1	1	1	1	2	2	1	1	3	2	1	1	1	1	1	1	1	1	452	Middle	11	1	2
1606	86	0	1	2	1	3	3	1	1	3	1	2	1	1	1	1	1	1	1	467	Middle	86	0	3
1611	26	1	2	2	1	1	1	1	1	1	1	1	1	1	1	2	1	1	1	475	Middle	26	1	1
1613	16	1	2	1	1	3	3	1	1	1	1	2	2	1	1	1	1	1	1	505	Low	16	1	3
1621	79	0	2	2	1	2	2	1	1	4	2	1	1	1	1	2	1	1	1	422	Low	79	0	2
1626	31	1	2	2	2	2	2	1	1	3	2	1	2	1	2	1	1	1	1	471	Middle	31	1	2
1628	51	0	2	2	1	1	1	1	1	3	1	1	1	2	1	2	1	1	1	444	Low	51	0	1
1634	65	0	2	2	1	2	2	1	1	4	1	1	1	2	1	1	1	1	1	410	Low	65	0	2
1635	4	0	2	2	1	2	2	1	1	1	1	1	1	1	1	1	1	1	1	477	Middle	4	0	2
1640	14	1	2	2	1	2	2	1	1	1	2	1	1	2	1	1	1	1	1	483	Middle	14	1	2
1641	11	1	2	2	1	4	3	1	2	1	2	1	2	1	1	1	1	1	1	515	High	11	1	4
1645	14	1	2	2	1	1	1	1	1	1	1	2	1	1	1	2	1	1	1	492	Middle	14	1	1
1648	78	0	2	2	1	2	2	1	1	3	1	1	2	2	2	2	1	1	1	459	Middle	78	0	2
1651	39	0	2	1	1	1	1	1	1	1	1	1	1	2	1	2	1	1	1	475	Middle	39	0	1
1656	0	1	2	2	2	3	3	1	1	1	2	2	2	1	1	2	1	1	1	529	High	0	1	3
1658	1	1	2	1	2	3	4	1	1	1	2	2	2	1	1	1	1	1	1	523	High	1	1	3
1663	12	1	2	2	1	3	3	1	1	1	2	2	1	1	1	1	1	1	1	504	Middle	12	1	3
1664	74	0	1	2	1	2	2	1	1	3	2	1	2	1	2	2	1	1	1	465	Middle	74	0	2
1665	3	1	2	2	1	2	2	1	1	1	1	1	1	1	1	2	1	1	1	483	Middle	3	1	2
1666	39	0	2	2	1	2	2	1	1	1	1	1	1	2	1	1	1	1	1	477	Middle	39	0	2
1667	13	1	2	2	1	1	1	1	1	1	1	1	1	2	1	2	1	1	1	475	Middle	13	1	1
1680	56	0	2	1	1	1	1	1	1	3	2	1	1	1	1	1	1	1	1	444	Low	56	0	1
1682	3	1	2	1	1	4	2	2	2	1	1	1	2	1	1	1	2	2	2	509	High	3	1	4
1683	2	1	2	2	2	3	3	1	1	1	1	2	2	1	1	2	1	1	1	523	High	2	1	3
1685	20	1	2	2	2	2	2	1	1	1	2	2	2	1	1	1	1	1	1	519	High	20	1	2
1688	48	0	2	1	1	2	2	1	1	3	1	1	1	1	1	2	1	1	1	452	Middle	48	0	2
1689	38	1	2	2	2	2	2	1	1	3	1	1	1	1	1	1	1	1	1	458	Middle	38	1	2
1692	45	0	1	1	2	2	2	1	1	3	2	1	2	1	1	1	1	1	1	471	Middle	45	0	2
1693	11	1	2	2	1	3	3	1	1	1	2	2	1	1	1	1	1	1	1	504	Middle	11	1	3
1694	46	0	2	1	1	3	3	1	1	3	1	2	1	1	1	2	1	1	1	473	Middle	46	0	3
1696	37	0	2	2	1	1	1	1	1	1	1	1	1	1	1	2	1	1	1	475	Middle	37	0	1
1697	44	0	1	2	1	1	1	1	1	4	2	1	1	1	1	2	1	1	1	414	Low	44	0	1
1707	22	1	2	2	2	1	1	1	1	2	1	1	1	2	2	1	1	1	1	460	Middle	22	1	1
1710	47	0	2	1	1	3	3	1	1	3	2	2	1	2	2	1	1	1	1	473	Middle	47	0	3
1719	95	0	2	3	1	2	2	1	1	4	2	1	1	1	2	1	1	1	1	416	Low	95	0	2
1722	34	1	2	3	1	1	1	1	1	1	1	2	1	1	2	1	1	1	1	486	Middle	34	1	1
1723	27	1	1	3	1	3	3	1	1	1	2	2	1	1	2	2	1	1	1	510	High	27	1	3
1724	77	0	1	3	2	2	2	1	1	3	2	1	1	1	2	2	1	1	1	470	Middle	77	0	2
1727	5	1	2	2	1	1	1	1	1	1	2	2	1	1	1	2	1	1	1	498	Middle	5	1	1
1729	15	1	2	2	1	2	2	1	1	1	1	1	1	1	1	1	1	1	1	477	Middle	15	1	2
1730	79	0	2	2	1	1	1	1	1	4	2	1	1	1	2	1	1	1	1	408	Low	79	0	1
1731	57	1	2	2	1	1	1	1	1	3	2	1	1	1	2	1	1	1	1	444	Low	57	1	1
1732	6	0	1	3	2	2	2	1	1	4	2	1	2	1	1	1	1	1	1	435	Low	6	0	2
1739	37	1	1	1	1	2	2	1	1	3	2	2	2	1	2	1	1	1	1	476	Middle	37	1	2
1741	10	1	1	2	1	4	2	2	1	1	2	1	1	1	1	2	1	1	1	514	High	10	1	4
1744	47	0	1	2	1	1	1	1	1	2	2	1	1	1	1	1	1	1	1	454	Middle	47	0	1
1747	0	1	2	2	2	3	3	1	1	1	2	2	1	1	2	1	1	1	1	516	High	0	1	3
1750	20	1	2	2	2	1	1	1	1	3	2	1	1	1	2	2	1	1	1	462	Middle	20	1	1
1759	103	0	2	2	1	2	2	1	1	4	1	1	1	2	1	1	1	1	1	410	Low	103	0	2
1769	7	1	2	2	1	3	3	1	1	1	2	2	1	1	1	1	1	1	1	504	Middle	7	1	3
1770	17	1	2	2	1	2	2	1	1	4	2	1	1	1	1	2	1	1	1	422	Low	17	1	2
1771	7	1	2	2	1	4	3	2	1	1	2	1	2	2	1	2	1	1	1	521	High	7	1	4
1774	94	0	2	3	1	1	1	1	1	4	1	1	1	1	2	2	1	1	1	408	Low	94	0	1
1778	92	0	2	2	1	2	2	1	1	4	2	1	1	1	1	1	1	1	1	416	Low	92	0	2
1780	10	1	2	1	1	1	1	1	1	1	1	2	1	1	1	1	1	1	1	486	Middle	10	1	1
1786	15	1	2	1	1	3	3	1	1	1	2	2	1	1	1	2	1	1	1	510	High	15	1	3
1787	81	0	2	2	1	1	1	1	1	4	2	1	1	1	1	1	1	1	1	408	Low	81	0	1
1788	11	1	2	2	1	2	2	1	1	1	2	1	1	1	1	1	1	1	1	483	Middle	11	1	2
1795	32	1	2	2	1	2	2	1	1	1	2	2	2	1	1	1	1	1	1	507	High	32	1	2
1797	27	0	2	2	1	2	2	1	1	4	1	1	1	1	2	1	1	1	1	410	Low	27	0	2
1799	17	1	2	2	1	2	2	1	1	1	1	1	2	2	2	2	1	1	1	490	Middle	17	1	2
1805	75	0	1	2	1	1	1	1	1	4	2	1	1	1	2	1	1	1	1	408	Low	75	0	1
1808	68	0	2	2	1	1	1	1	1	4	1	1	1	1	1	1	1	1	1	402	Low	68	0	1
1809	76	0	2	1	1	1	1	1	1	4	2	1	1	1	1	1	1	1	1	408	Low	76	0	1
1811	9	1	2	2	1	3	3	1	1	3	2	2	1	1	2	1	1	1	1	473	Middle	9	1	3
1815	65	0	2	2	1	1	1	1	1	4	2	1	1	1	1	1	1	1	1	408	Low	65	0	1
1821	62	0	2	2	1	2	2	1	1	4	2	1	1	1	1	1	1	1	1	416	Low	62	0	2
1822	80	0	2	2	1	2	2	1	1	4	1	1	1	1	1	1	1	1	1	410	Low	80	0	2
1826	20	1	2	1	1	2	2	1	1	1	2	1	1	1	1	1	1	1	1	483	Middle	20	1	2
1829	56	0	2	2	1	1	1	1	1	4	2	1	1	1	1	1	1	1	1	408	Low	56	0	1
1836	14	1	2	2	1	2	2	1	1	3	2	1	2	1	1	1	1	1	1	459	Middle	14	1	2
1837	5	1	2	2	1	1	1	1	1	4	2	1	1	1	1	1	1	1	1	408	Low	5	1	1
1842	2	1	2	1	1	4	3	2	1	1	2	2	2	1	1	2	1	1	1	538	High	2	1	4
1843	47	0	1	3	2	2	2	1	1	3	2	2	2	1	1	2	1	1	1	494	Middle	47	0	2
1845	44	0	2	2	1	2	2	1	1	4	2	1	1	1	2	1	1	1	1	416	Low	44	0	2
1846	14	1	2	2	1	4	1	1	2	1	1	2	1	2	1	1	2	2	1	519	High	14	1	4
1847	7	1	2	1	1	3	3	1	1	1	2	2	1	1	1	2	1	1	1	510	High	7	1	3
1849	2	1	2	2	1	4	2	1	2	1	2	1	1	1	1	1	1	1	1	508	High	2	1	4
1850	14	1	2	2	1	4	1	2	1	1	1	2	1	1	1	2	1	1	1	525	High	14	1	4
1853	13	1	2	2	1	4	1	1	2	2	2	1	1	1	2	2	2	1	1	493	Middle	13	1	4
1855	8	1	2	2	2	4	4	2	2	1	2	2	2	1	1	1	1	1	1	544	High	8	1	4
1863	17	1	2	1	1	1	1	1	1	1	2	2	1	1	1	2	1	1	1	498	Middle	17	1	1
1864	19	0	2	2	1	2	2	1	1	4	1	1	1	1	1	1	1	1	1	410	Low	19	0	2
1872	32	1	1	2	2	2	2	1	1	3	2	2	2	1	1	2	1	1	1	494	Middle	32	1	2
1873	45	0	2	2	1	1	1	1	1	4	2	1	1	1	1	1	1	1	1	408	Low	45	0	1
1877	41	0	2	2	1	2	2	1	1	4	2	1	1	1	1	1	1	1	1	416	Low	41	0	2
1878	37	0	2	2	1	2	2	1	1	4	1	1	1	1	1	2	1	1	1	416	Low	37	0	2
